# Supplementary material for: 4-Methyl-7,8,9,10-tetra­hydro­cyclo­hepta­[b]indol-6(5H)-one
Source: Acta Crystallogr Sect E Struct Rep Online. 2009 Mar 6;65(Pt 4):o698. doi: 10.1107/S1600536809007429 (PMC2968932; doi:10.1107/S1600536809007429)
Supplement: Supplementary file 1 [file e-65-0o698-sup1.cif]

##############################################################################
###                                                                        ###
###        Electronic paper (Acta Crystallographica Section E)             ###
###                                                                        ###
##############################################################################
#                                                                            #
# This CIF contains the data in a paper accepted for publication in Acta     #
# Crystallographica Section E. It conforms to the requirements of Notes      #
# for Authors for Section E, and has been peer reviewed under the auspices   #
# of the IUCr Commission on Journals.                                        #
#                                                                            #
# Full details of the Crystallographic Information File format               #
# are given in the paper "The Crystallographic Information File (CIF):       #
# a New Standard Archive File for Crystallography" by S. R. Hall, F. H.      #
# Allen and I. D. Brown [Acta Cryst. (1991), A47, 655-685].                  #
#                                                                            #
# The current version of the core CIF dictionary is obtainable from          #
# ftp://ftp.iucr.org/pub/cif_core.dic. The current version number is 2.4.    #
#                                                                            #
# Software is freely available for graphical display of the structure(s) in  #
# this CIF.  For information consult the CIF home page http://www.iucr.org/  #
# cif/home.html                                                              #
#                                                                            #
# This file may be used for bona fide research purposes within the           #
# scientific community so long as proper attribution is given to the journal # 
# article from which it was obtained.                                        #
#                                                                            #
##############################################################################
                                             
data_global
_audit_creation_method     'PLATON <TABLE ACC> option'
_journal_date_recd_electronic     2009-02-20
_journal_date_accepted     2009-02-28
_journal_name_full     'Acta Crystallographica, Section E'
_journal_year     2009
_journal_volume     65
_journal_issue      4
_journal_page_first     o698
_journal_page_last     o698
_journal_paper_category     QO
_journal_coeditor_code     WN2312
_publ_contact_author_name
;
A. Thiruvalluvar
;
_publ_contact_author_address
;
PG Research Department of Physics,
Rajah Serfoji Government College(Autonomous),
Thanjavur - 613 005,
Tamilnadu,
India.
;
_publ_contact_author_email     athiru@vsnl.net
_publ_contact_author_fax     'none'
_publ_contact_author_phone     '+91 4362 255490'
_publ_section_title
;
4-Methyl-7,8,9,10-tetrahydrocyclohepta[<i>b</i>]indol-6(5<i>H</i>)-one
;
loop_
    _publ_author_name
    _publ_author_footnote
    _publ_author_address
    'Sridharan, M.'
;
?
;
;
Department of Chemistry,
Bharathiar University,
Coimbatore 641 046,
Tamilnadu,
India
;
    'Rajendra Prasad, K. J.'
;
?
;
;
Department of Chemistry,
Bharathiar University,
Coimbatore 641 046,
Tamilnadu,
India
;
    'Thomas Gunaseelan, A.'
;
?
;
;
PG Research Department of Physics,
Rajah Serfoji Government College (Autonomous),
Thanjavur 613 005,
Tamilnadu,
India
;
    'Thiruvalluvar, A.'
;
?
;
;
PG Research Department of Physics,
Rajah Serfoji Government College (Autonomous),
Thanjavur 613 005,
Tamilnadu,
India
;
    'Butcher, R. J.'
;
?
;
;
Department of Chemistry,
Howard University,
525 College Street NW,
Washington, DC 20059,
USA
;
_publ_section_synopsis     .
data_I
_chemical_name_systematic
;
4-Methyl-7,8,9,10-tetrahydrocyclohepta[<i>b</i>]indol-6(5<i>H</i>)-one
;
_chemical_name_common     methylcyclohepta[b]indole
_chemical_formula_moiety     'C14 H15 N O'
_chemical_formula_sum     'C14 H15 N O'
_chemical_formula_structural     'C14 H15 N O'
_chemical_formula_iupac     'C14 H15 N O'
_chemical_formula_weight     213.27
_chemical_melting_point     412.5
_symmetry_cell_setting     Monoclinic
_symmetry_space_group_name_H-M     'P 21/n'
_symmetry_space_group_name_Hall     '-P 2yn'
loop_
    _symmetry_equiv_pos_site_id
    _symmetry_equiv_pos_as_xyz
    1 x,y,z
    2 1/2-x,1/2+y,1/2-z
    3 -x,-y,-z
    4 1/2+x,1/2-y,1/2+z
_cell_length_a     9.6731(4)
_cell_length_b     10.0924(5)
_cell_length_c     11.8328(6)
_cell_angle_alpha     90
_cell_angle_beta     103.397(5)
_cell_angle_gamma     90
_cell_volume     1123.74(10)
_cell_formula_units_Z     4
_cell_measurement_reflns_used     3217
_cell_measurement_theta_min     4.7279
_cell_measurement_theta_max     32.6481
_cell_measurement_temperature     295(2)
_cell_special_details
;
?
;
_exptl_crystal_description     'prism'
_exptl_crystal_colour     'colourless'
_exptl_crystal_size_max     0.55
_exptl_crystal_size_mid     0.45
_exptl_crystal_size_min     0.26
_exptl_crystal_size_rad     ?
_exptl_crystal_density_diffrn     1.261
_exptl_crystal_density_meas     ?
_exptl_crystal_density_method     'Not Measured'
_exptl_crystal_F_000     456
_exptl_absorpt_coefficient_mu     0.079
_exptl_absorpt_correction_type     multi-scan
_exptl_absorpt_process_details
;
(CrysAlis RED; Oxford Diffraction, 2008)
;
_exptl_absorpt_correction_T_min     0.93646
_exptl_absorpt_correction_T_max     1.00000
_exptl_special_details
;
;
_diffrn_ambient_temperature     295(2)
_diffrn_radiation_type     MoK\a
_diffrn_radiation_wavelength     0.71073
_diffrn_radiation_source     'fine-focus sealed tube'
_diffrn_radiation_monochromator     graphite
_diffrn_measurement_device_type     'Oxford Diffraction Gemini R'
_diffrn_measurement_method     '\f and \w scans'
_diffrn_detector_area_resol_mean     10.5081
_diffrn_reflns_number     9586
_diffrn_reflns_av_R_equivalents     0.0251
_diffrn_reflns_av_sigmaI/netI     0.0391
_diffrn_reflns_theta_min     4.74
_diffrn_reflns_theta_max     32.77
_diffrn_reflns_theta_full     25.00
_diffrn_measured_fraction_theta_max     0.907
_diffrn_measured_fraction_theta_full     0.992
_diffrn_reflns_limit_h_min     -14
_diffrn_reflns_limit_h_max     13
_diffrn_reflns_limit_k_min     -14
_diffrn_reflns_limit_k_max     15
_diffrn_reflns_limit_l_min     -17
_diffrn_reflns_limit_l_max     15
_diffrn_standards_number     0
_diffrn_standards_interval_count     0
_diffrn_standards_interval_time     0
_diffrn_standards_decay_%     0
_refine_special_details
;
Refinement of <i>F</i>^2^ against ALL reflections. The weighted <i>R</i>-factor
<i>wR</i> and goodness of fit <i>S</i> are based on <i>F</i>^2^, conventional
<i>R</i>-factors <i>R</i> are based on <i>F</i>, with <i>F</i> set to zero for
negative <i>F</i>^2^. The threshold expression of <i>F</i>^2^ >
2\s(<i>F</i>^2^) is used only for calculating <i>R</i>-factors(gt) <i>etc</i>.
and is not relevant to the choice of reflections for refinement.
<i>R</i>-factors based on <i>F</i>^2^ are statistically about twice as large
as those based on <i>F</i>, and <i>R</i>- factors based on ALL data will be
even larger.
;
_reflns_number_total     3772
_reflns_number_gt     2044
_reflns_threshold_expression     I>2\s(I)
_refine_ls_structure_factor_coef     Fsqd
_refine_ls_matrix_type     full
_refine_ls_R_factor_all     0.1329
_refine_ls_R_factor_gt     0.0765
_refine_ls_wR_factor_gt     0.2266
_refine_ls_wR_factor_ref     0.2526
_refine_ls_goodness_of_fit_ref     1.043
_refine_ls_restrained_S_all     1.043
_refine_ls_number_reflns     3772
_refine_ls_number_parameters     150
_refine_ls_number_restraints     0
_refine_ls_hydrogen_treatment     mixed
_refine_ls_weighting_scheme     calc
_refine_ls_weighting_details
         'calc w=1/[\s^2^(Fo^2^)+(0.1467P)^2^+0.0000P] where P=(Fo^2^+2Fc^2^)/3'
_atom_sites_solution_hydrogens     geom
_atom_sites_solution_primary     direct
_atom_sites_solution_secondary     difmap
_refine_ls_shift/su_max     0.001
_refine_ls_shift/su_max_lt     0.001
_refine_ls_shift/su_mean     <0.001
_refine_diff_density_max     0.568
_refine_diff_density_min     -0.295
_refine_ls_extinction_method     none
_refine_ls_extinction_coef     ?
loop_
    _atom_type_symbol
    _atom_type_description
    _atom_type_scat_dispersion_real
    _atom_type_scat_dispersion_imag
    _atom_type_scat_source
    O O 0.0106 0.0060 'International Tables Vol C Tables 4.2.6.8 and 6.1.1.4'
    N N 0.0061 0.0033 'International Tables Vol C Tables 4.2.6.8 and 6.1.1.4'
    H H 0.0000 0.0000 'International Tables Vol C Tables 4.2.6.8 and 6.1.1.4'
    C C 0.0033 0.0016 'International Tables Vol C Tables 4.2.6.8 and 6.1.1.4'
_computing_data_collection     'CrysAlis CCD (Oxford Diffraction, 2008)'
_computing_cell_refinement     'CrysAlis RED (Oxford Diffraction, 2008)'
_computing_data_reduction     'CrysAlis RED (Oxford Diffraction, 2008)'
_computing_structure_solution     'SHELXS97 (Sheldrick, 2008)'
_computing_structure_refinement     'SHELXL97 (Sheldrick, 2008)'
_computing_molecular_graphics     'ORTEP-3 (Farrugia, 1997)'
_computing_publication_material     'PLATON (Spek, 2009)'
loop_
    _atom_site_type_symbol
    _atom_site_label
    _atom_site_fract_x
    _atom_site_fract_y
    _atom_site_fract_z
    _atom_site_U_iso_or_equiv
    _atom_site_thermal_displace_type
    _atom_site_calc_flag
    _atom_site_refinement_flags
    _atom_site_occupancy
    O O6 0.07595(15) 0.12098(15) -0.05930(13) 0.0619(5) Uani d . 1.000
    N N5 0.23136(16) -0.06788(15) 0.07124(12) 0.0407(4) Uani d . 1.000
    C C1 0.5759(2) -0.1262(3) 0.25005(19) 0.0684(9) Uani d . 1.000
    C C2 0.5665(3) -0.2535(3) 0.2849(2) 0.0765(9) Uani d . 1.000
    C C3 0.4432(3) -0.3286(3) 0.24770(18) 0.0677(9) Uani d . 1.000
    C C4 0.3234(2) -0.2780(2) 0.17452(17) 0.0523(7) Uani d . 1.000
    C C4A 0.33242(19) -0.14568(19) 0.14131(14) 0.0430(5) Uani d . 1.000
    C C5A 0.28716(17) 0.05736(17) 0.06406(14) 0.0398(5) Uani d . 1.000
    C C6 0.19212(19) 0.15599(19) -0.00273(15) 0.0445(6) Uani d . 1.000
    C C7 0.2291(3) 0.3012(2) 0.0012(2) 0.0648(8) Uani d . 1.000
    C C8 0.3799(3) 0.3459(3) 0.0216(3) 0.0855(11) Uani d . 1.000
    C C9 0.4803(3) 0.3090(3) 0.1286(3) 0.0892(11) Uani d . 1.000
    C C10 0.5353(2) 0.1680(3) 0.1405(2) 0.0624(8) Uani d . 1.000
    C C10A 0.42772(18) 0.05965(19) 0.12696(15) 0.0453(6) Uani d . 1.000
    C C10B 0.45656(19) -0.0687(2) 0.17618(15) 0.0479(6) Uani d . 1.000
    C C14 0.1923(3) -0.3579(2) 0.1263(2) 0.0715(9) Uani d . 1.000
    H H1 0.65958 -0.07827 0.27466 0.0820 Uiso calc R 1.000
    H H2 0.64462 -0.29183 0.33504 0.0916 Uiso calc R 1.000
    H H3 0.44200 -0.41558 0.27329 0.0813 Uiso calc R 1.000
    H H5 0.134(3) -0.084(2) 0.0449(18) 0.054(6) Uiso d . 1.000
    H H7A 0.17878 0.33949 -0.07201 0.0777 Uiso calc R 1.000
    H H7B 0.18946 0.34096 0.06134 0.0777 Uiso calc R 1.000
    H H8A 0.41736 0.31357 -0.04249 0.1026 Uiso calc R 1.000
    H H8B 0.37928 0.44191 0.01707 0.1026 Uiso calc R 1.000
    H H9A 0.43564 0.32612 0.19252 0.1070 Uiso calc R 1.000
    H H9B 0.56157 0.36766 0.13819 0.1070 Uiso calc R 1.000
    H H10A 0.59125 0.15438 0.08327 0.0749 Uiso calc R 1.000
    H H10B 0.59905 0.15903 0.21654 0.0749 Uiso calc R 1.000
    H H14A 0.18522 -0.37473 0.04526 0.1074 Uiso calc R 1.000
    H H14B 0.11011 -0.30959 0.13542 0.1074 Uiso calc R 1.000
    H H14C 0.19759 -0.44058 0.16719 0.1074 Uiso calc R 1.000
loop_
    _atom_site_aniso_label
    _atom_site_aniso_U_11
    _atom_site_aniso_U_22
    _atom_site_aniso_U_33
    _atom_site_aniso_U_12
    _atom_site_aniso_U_13
    _atom_site_aniso_U_23
    O6 0.0446(8) 0.0549(9) 0.0752(10) -0.0084(6) -0.0088(7) 0.0151(7)
    N5 0.0350(7) 0.0400(8) 0.0453(8) -0.0003(6) 0.0054(6) 0.0036(6)
    C1 0.0434(11) 0.102(2) 0.0559(12) 0.0226(12) 0.0035(9) 0.0005(12)
    C2 0.0640(14) 0.107(2) 0.0565(13) 0.0439(15) 0.0101(10) 0.0127(13)
    C3 0.0818(17) 0.0718(15) 0.0551(12) 0.0387(13) 0.0272(12) 0.0185(11)
    C4 0.0636(12) 0.0531(12) 0.0473(10) 0.0179(10) 0.0273(9) 0.0090(8)
    C4A 0.0408(9) 0.0520(11) 0.0379(8) 0.0101(8) 0.0125(7) 0.0001(7)
    C5A 0.0354(8) 0.0431(10) 0.0407(8) -0.0049(7) 0.0083(6) -0.0033(7)
    C6 0.0427(10) 0.0447(10) 0.0442(9) -0.0046(8) 0.0062(7) 0.0041(7)
    C7 0.0683(14) 0.0483(12) 0.0718(14) -0.0129(10) 0.0043(11) 0.0063(10)
    C8 0.0817(19) 0.0623(16) 0.113(2) -0.0267(14) 0.0236(16) 0.0034(15)
    C9 0.0805(18) 0.082(2) 0.0953(19) -0.0445(16) 0.0002(15) -0.0061(15)
    C10 0.0384(10) 0.0861(17) 0.0602(12) -0.0196(10) 0.0065(8) -0.0131(11)
    C10A 0.0356(9) 0.0608(12) 0.0390(8) -0.0029(8) 0.0074(7) -0.0079(8)
    C10B 0.0393(9) 0.0648(13) 0.0388(9) 0.0101(8) 0.0073(7) -0.0038(8)
    C14 0.095(2) 0.0499(12) 0.0785(15) 0.0098(12) 0.0380(14) 0.0109(11)
_geom_special_details
;
Bond distances, angles <i>etc</i>. have been calculated using the rounded
fractional coordinates. All su's are estimated from the variances of the
(full) variance-covariance matrix. The cell e.s.d.'s are taken into account in
the estimation of distances, angles and torsion angles
;
loop_
    _geom_bond_atom_site_label_1
    _geom_bond_atom_site_label_2
    _geom_bond_site_symmetry_1
    _geom_bond_site_symmetry_2
    _geom_bond_distance
    _geom_bond_publ_flag
    O6 C6 . . 1.220(2) no
    N5 C4A . . 1.373(2) no
    N5 C5A . . 1.385(2) no
    N5 H5 . . 0.94(3) no
    C1 C10B . . 1.402(3) no
    C1 C2 . . 1.359(4) no
    C2 C3 . . 1.396(4) no
    C3 C4 . . 1.374(3) no
    C4 C4A . . 1.401(3) no
    C4 C14 . . 1.500(3) no
    C4A C10B . . 1.409(3) no
    C5A C6 . . 1.457(3) no
    C5A C10A . . 1.391(2) no
    C6 C7 . . 1.507(3) no
    C7 C8 . . 1.492(4) no
    C8 C9 . . 1.454(5) no
    C9 C10 . . 1.514(4) no
    C10 C10A . . 1.492(3) no
    C10A C10B . . 1.421(3) no
    C1 H1 . . 0.9300 no
    C2 H2 . . 0.9300 no
    C3 H3 . . 0.9300 no
    C7 H7A . . 0.9700 no
    C7 H7B . . 0.9700 no
    C8 H8A . . 0.9700 no
    C8 H8B . . 0.9700 no
    C9 H9A . . 0.9700 no
    C9 H9B . . 0.9700 no
    C10 H10A . . 0.9700 no
    C10 H10B . . 0.9700 no
    C14 H14A . . 0.9600 no
    C14 H14B . . 0.9600 no
    C14 H14C . . 0.9600 no
loop_
    _geom_contact_atom_site_label_1
    _geom_contact_atom_site_label_2
    _geom_contact_distance
    _geom_contact_site_symmetry_1
    _geom_contact_site_symmetry_2
    _geom_contact_publ_flag
    O6 N5 2.684(2) . . no
    O6 N5 2.992(2) . 3_555 no
    O6 H5 2.41(2) . . no
    O6 H5 2.11(3) . 3_555 no
    O6 H14B 2.6300 . 3_555 no
    N5 O6 2.684(2) . . no
    N5 O6 2.992(2) . 3_555 no
    N5 H14B 2.8800 . . no
    N5 H10A 2.9200 . 3_655 no
    C3 C6 3.560(3) . 2_545 no
    C6 C3 3.560(3) . 2_555 no
    C10A C14 3.484(3) . 2_555 no
    C14 C10A 3.484(3) . 2_545 no
    C1 H10B 2.9200 . . no
    C2 H8A 2.9700 . 3_655 no
    C3 H8A 3.0400 . 3_655 no
    C4A H10A 2.9200 . 3_655 no
    C10 H2 3.0700 . 2_655 no
    C10 H1 3.0400 . . no
    C10A H14C 2.9600 . 2_555 no
    C10B H14C 2.9300 . 2_555 no
    C14 H5 2.94(2) . . no
    H1 C10 3.0400 . . no
    H1 H10B 2.5200 . . no
    H2 C10 3.0700 . 2_645 no
    H2 H10A 2.5700 . 2_645 no
    H3 H14C 2.4200 . . no
    H5 O6 2.41(2) . . no
    H5 C14 2.94(2) . . no
    H5 H14B 2.5500 . . no
    H5 O6 2.11(3) . 3_555 no
    H7A H10B 2.4400 . 4_454 no
    H7B H9A 2.5300 . . no
    H7B H14C 2.5300 . 1_565 no
    H8A H10A 2.5400 . . no
    H8A C2 2.9700 . 3_655 no
    H8A C3 3.0400 . 3_655 no
    H9A H7B 2.5300 . . no
    H9A H14B 2.5800 . 2_555 no
    H10A H8A 2.5400 . . no
    H10A H2 2.5700 . 2_655 no
    H10A N5 2.9200 . 3_655 no
    H10A C4A 2.9200 . 3_655 no
    H10B C1 2.9200 . . no
    H10B H1 2.5200 . . no
    H10B H7A 2.4400 . 4_555 no
    H14B N5 2.8800 . . no
    H14B H5 2.5500 . . no
    H14B H9A 2.5800 . 2_545 no
    H14B O6 2.6300 . 3_555 no
    H14C H3 2.4200 . . no
    H14C H7B 2.5300 . 1_545 no
    H14C C10A 2.9600 . 2_545 no
    H14C C10B 2.9300 . 2_545 no
loop_
    _geom_angle_atom_site_label_1
    _geom_angle_atom_site_label_2
    _geom_angle_atom_site_label_3
    _geom_angle_site_symmetry_1
    _geom_angle_site_symmetry_2
    _geom_angle_site_symmetry_3
    _geom_angle
    _geom_angle_publ_flag
    C4A N5 C5A . . . 109.03(15) no
    C4A N5 H5 . . . 128.5(13) no
    C5A N5 H5 . . . 121.0(13) no
    C2 C1 C10B . . . 118.5(2) no
    C1 C2 C3 . . . 122.0(2) no
    C2 C3 C4 . . . 122.1(3) no
    C4A C4 C14 . . . 120.54(18) no
    C3 C4 C4A . . . 115.7(2) no
    C3 C4 C14 . . . 123.7(2) no
    N5 C4A C4 . . . 129.27(17) no
    N5 C4A C10B . . . 107.50(16) no
    C4 C4A C10B . . . 123.21(17) no
    N5 C5A C6 . . . 116.80(15) no
    C6 C5A C10A . . . 133.99(17) no
    N5 C5A C10A . . . 109.21(15) no
    O6 C6 C7 . . . 118.74(19) no
    C5A C6 C7 . . . 122.15(17) no
    O6 C6 C5A . . . 119.02(17) no
    C6 C7 C8 . . . 121.0(2) no
    C7 C8 C9 . . . 119.6(3) no
    C8 C9 C10 . . . 118.1(3) no
    C9 C10 C10A . . . 117.22(19) no
    C5A C10A C10B . . . 106.20(16) no
    C10 C10A C10B . . . 123.93(17) no
    C5A C10A C10 . . . 129.83(18) no
    C4A C10B C10A . . . 108.03(16) no
    C1 C10B C4A . . . 118.49(19) no
    C1 C10B C10A . . . 133.5(2) no
    C2 C1 H1 . . . 121.00 no
    C10B C1 H1 . . . 121.00 no
    C1 C2 H2 . . . 119.00 no
    C3 C2 H2 . . . 119.00 no
    C2 C3 H3 . . . 119.00 no
    C4 C3 H3 . . . 119.00 no
    C6 C7 H7A . . . 107.00 no
    C6 C7 H7B . . . 107.00 no
    C8 C7 H7A . . . 107.00 no
    C8 C7 H7B . . . 107.00 no
    H7A C7 H7B . . . 107.00 no
    C7 C8 H8A . . . 107.00 no
    C7 C8 H8B . . . 107.00 no
    C9 C8 H8A . . . 107.00 no
    C9 C8 H8B . . . 107.00 no
    H8A C8 H8B . . . 107.00 no
    C8 C9 H9A . . . 108.00 no
    C8 C9 H9B . . . 108.00 no
    C10 C9 H9A . . . 108.00 no
    C10 C9 H9B . . . 108.00 no
    H9A C9 H9B . . . 107.00 no
    C9 C10 H10A . . . 108.00 no
    C9 C10 H10B . . . 108.00 no
    C10A C10 H10A . . . 108.00 no
    C10A C10 H10B . . . 108.00 no
    H10A C10 H10B . . . 107.00 no
    C4 C14 H14A . . . 109.00 no
    C4 C14 H14B . . . 109.00 no
    C4 C14 H14C . . . 110.00 no
    H14A C14 H14B . . . 109.00 no
    H14A C14 H14C . . . 109.00 no
    H14B C14 H14C . . . 109.00 no
loop_
    _geom_torsion_atom_site_label_1
    _geom_torsion_atom_site_label_2
    _geom_torsion_atom_site_label_3
    _geom_torsion_atom_site_label_4
    _geom_torsion_site_symmetry_1
    _geom_torsion_site_symmetry_2
    _geom_torsion_site_symmetry_3
    _geom_torsion_site_symmetry_4
    _geom_torsion
    _geom_torsion_publ_flag
    C5A N5 C4A C4 . . . . 179.17(18) no
    C5A N5 C4A C10B . . . . -1.88(19) no
    C4A N5 C5A C6 . . . . -177.17(15) no
    C4A N5 C5A C10A . . . . 2.05(19) no
    C10B C1 C2 C3 . . . . 1.2(4) no
    C2 C1 C10B C4A . . . . -0.1(3) no
    C2 C1 C10B C10A . . . . 177.7(2) no
    C1 C2 C3 C4 . . . . -0.7(4) no
    C2 C3 C4 C4A . . . . -1.0(3) no
    C2 C3 C4 C14 . . . . 175.8(2) no
    C3 C4 C4A N5 . . . . -179.06(19) no
    C3 C4 C4A C10B . . . . 2.1(3) no
    C14 C4 C4A N5 . . . . 4.0(3) no
    C14 C4 C4A C10B . . . . -174.77(19) no
    N5 C4A C10B C1 . . . . 179.35(17) no
    N5 C4A C10B C10A . . . . 1.0(2) no
    C4 C4A C10B C1 . . . . -1.6(3) no
    C4 C4A C10B C10A . . . . -179.94(17) no
    N5 C5A C6 O6 . . . . -8.4(2) no
    N5 C5A C6 C7 . . . . 167.99(18) no
    C10A C5A C6 O6 . . . . 172.63(19) no
    C10A C5A C6 C7 . . . . -11.0(3) no
    N5 C5A C10A C10 . . . . 176.20(19) no
    N5 C5A C10A C10B . . . . -1.36(19) no
    C6 C5A C10A C10 . . . . -4.8(3) no
    C6 C5A C10A C10B . . . . 177.67(18) no
    O6 C6 C7 C8 . . . . -153.2(2) no
    C5A C6 C7 C8 . . . . 30.4(3) no
    C6 C7 C8 C9 . . . . -60.2(4) no
    C7 C8 C9 C10 . . . . 75.5(4) no
    C8 C9 C10 C10A . . . . -56.8(3) no
    C9 C10 C10A C5A . . . . 27.5(3) no
    C9 C10 C10A C10B . . . . -155.4(2) no
    C5A C10A C10B C1 . . . . -177.8(2) no
    C5A C10A C10B C4A . . . . 0.2(2) no
    C10 C10A C10B C1 . . . . 4.5(3) no
    C10 C10A C10B C4A . . . . -177.54(18) no
loop_
    _geom_hbond_atom_site_label_D
    _geom_hbond_atom_site_label_H
    _geom_hbond_atom_site_label_A
    _geom_hbond_site_symmetry_A
    _geom_hbond_distance_DH
    _geom_hbond_distance_HA
    _geom_hbond_distance_DA
    _geom_hbond_angle_DHA
    _geom_hbond_publ_flag
    N5 H5 O6 3_555 0.94(3) 2.11(3) 2.992(2) 156.6(19) yes
    C10 H10A Cg1 3_655 0.97 2.84 3.736(2) 154 yes
    C14 H14C Cg1 2_545 0.96 2.86 3.621(2) 137 yes
    C8 H8A Cg2 3_655 0.97 2.87 3.830(3) 173 yes
