# Supplementary material for: 4-Methyl-7,8,9,10-tetra­hydro­cyclo­hepta­[b]indol-6(5H)-one
Source: Acta Crystallogr Sect E Struct Rep Online. 2009 Mar 6;65(Pt 4):o698. doi: 10.1107/S1600536809007429 (PMC2968932; doi:10.1107/S1600536809007429)
Supplement: Supplementary file 2 [file e-65-0o698-Isup2.hkl]

#
# h,k,l, Fc-squared, Fo-squared, sigma(Fo-squared) and status flag
#
data_I
_shelx_title ' heptot-c in P 21/n C14H15NO  Z=4'
_shelx_refln_list_code          4
_shelx_F_calc_maximum      165.29
_exptl_crystal_F_000       456.00
_reflns_d_resolution_high  0.6565
 
loop_
 _symmetry_equiv_pos_as_xyz
 'x, y, z'
 '-x+1/2, y+1/2, -z+1/2'
 '-x, -y, -z'
 'x-1/2, -y-1/2, z-1/2'
 
_cell_length_a     9.6731
_cell_length_b    10.0924
_cell_length_c    11.8328
_cell_angle_alpha  90.000
_cell_angle_beta  103.397
_cell_angle_gamma  90.000
 
_shelx_F_squared_multiplier     1.000
 
loop_
 _refln_index_h
 _refln_index_k
 _refln_index_l
 _refln_F_squared_calc
 _refln_F_squared_meas
 _refln_F_squared_sigma
 _refln_observed_status
   4   0   0      181.10      216.40      1.74 o
   6   0   0      418.56      419.02      3.57 o
   8   0   0      604.90      529.67      5.15 o
  10   0   0        9.70        7.15      2.51 o
  12   0   0        0.36        1.54      3.80 o
   2   1   0      118.12      180.20      2.67 o
   3   1   0       16.89       10.66      0.48 o
   4   1   0      171.46      143.34      1.00 o
   5   1   0      103.46       92.09      0.97 o
   6   1   0      181.98      227.51      2.27 o
   7   1   0       19.42       24.67      1.28 o
   8   1   0       94.34       88.56      1.86 o
   9   1   0       36.14       34.25      1.98 o
  10   1   0        8.19        6.30      1.68 o
  11   1   0        0.74        1.47      1.77 o
  12   1   0        9.32        6.30      2.62 o
  13   1   0        0.43        3.07      2.98 o
   2   2   0      265.83      295.79      1.51 o
   3   2   0      377.08      506.86      3.17 o
   4   2   0        8.14        5.36      0.46 o
   5   2   0       45.00       80.87      0.98 o
   6   2   0      164.24      195.09      1.44 o
   7   2   0        1.13        0.19      0.77 o
   8   2   0        8.18        7.06      1.07 o
   9   2   0      495.41      471.98      5.43 o
  10   2   0        0.00        1.27      1.90 o
  11   2   0        8.03        8.48      1.88 o
  12   2   0        1.66        4.85      2.34 o
  13   2   0        4.71        6.62      3.00 o
   1   3   0     1058.19     1224.26     24.04 o
   2   3   0       94.29      113.58      1.94 o
   3   3   0      179.58      153.92      1.74 o
   4   3   0     1382.69     1508.88     14.04 o
   5   3   0       60.15       47.73      0.97 o
   6   3   0       24.61       29.25      0.90 o
   7   3   0       24.69       21.20      1.09 o
   8   3   0       97.21       85.16      1.90 o
   9   3   0        0.05        1.48      1.55 o
  10   3   0       17.73       19.36      1.69 o
  11   3   0        2.55        3.81      1.94 o
  12   3   0        4.12        4.80      2.16 o
  13   3   0        2.06        4.47      2.58 o
   0   4   0     4384.85     4391.84     50.42 o
   1   4   0       54.26       70.11      1.00 o
   2   4   0       18.29       22.89      1.67 o
   3   4   0      186.89      172.37      1.82 o
   4   4   0      182.96      241.13      1.84 o
   5   4   0        4.62        2.71      0.73 o
   6   4   0       44.39       41.90      0.90 o
   7   4   0        5.92        5.56      1.05 o
   8   4   0       85.80       70.34      2.15 o
   9   4   0        0.55        4.90      1.70 o
  10   4   0        0.25        1.68      2.00 o
  11   4   0        2.95        1.90      2.33 o
  12   4   0        0.79        0.63      2.47 o
  13   4   0        0.01       -1.51      3.78 o
   1   5   0      197.66      256.17      3.81 o
   2   5   0      513.85      568.58      9.00 o
   3   5   0        8.53        6.49      0.90 o
   4   5   0        0.03        0.73      0.71 o
   5   5   0       28.72       30.53      1.36 o
   6   5   0      247.33      247.86      5.52 o
   7   5   0        9.50       12.13      1.69 o
   8   5   0       72.22       73.53      2.68 o
   9   5   0       29.95       25.33      2.14 o
  10   5   0        9.23       14.19      1.99 o
  11   5   0        1.66        3.19      2.33 o
  12   5   0        9.22       12.32      2.87 o
  13   5   0        1.93        2.88      3.92 o
   0   6   0       83.42       72.89      2.07 o
   1   6   0       63.54       53.23      1.62 o
   2   6   0       10.51        6.78      0.76 o
   3   6   0        8.46        5.98      0.87 o
   4   6   0        9.07       16.18      1.39 o
   5   6   0      270.93      301.34      2.86 o
   6   6   0      119.54      104.64      7.29 o
   7   6   0       11.76       11.38      1.70 o
   8   6   0        7.32        5.26      1.87 o
   9   6   0        0.36        1.03      1.88 o
  10   6   0        1.82        1.46      1.86 o
  11   6   0        0.01        0.70      2.50 o
  12   6   0        3.31        3.97      3.08 o
   1   7   0       17.03       12.87      1.11 o
   2   7   0        4.25        9.53      0.91 o
   3   7   0       23.96       15.48      1.12 o
   4   7   0        5.59        4.20      0.96 o
   5   7   0      101.03      104.15      1.40 o
   6   7   0       16.13       18.44      1.34 o
   7   7   0       52.09       44.84      2.04 o
   8   7   0        7.37        7.72      2.03 o
   9   7   0        2.96        5.49      1.91 o
  10   7   0        0.02        2.48      2.30 o
  11   7   0        0.15        2.19      2.80 o
  12   7   0        1.13        5.64      3.84 o
   0   8   0      152.55      155.30      3.22 o
   1   8   0        4.50        2.73      1.24 o
   2   8   0       15.22       18.99      2.39 o
   3   8   0       73.41       67.07      1.97 o
   4   8   0      293.01      265.39      3.97 o
   5   8   0       55.02       54.47      1.14 o
   6   8   0        4.13        6.38      1.43 o
   7   8   0        0.00        0.87      2.35 o
   8   8   0       10.71       10.80      2.45 o
   9   8   0        2.20        4.00      2.34 o
  10   8   0        0.01        0.21      2.24 o
  11   8   0        0.05        1.33      2.77 o
  12   8   0       11.80       11.03      4.07 o
   1   9   0       43.10       37.78      1.45 o
   2   9   0        0.67        1.97      2.03 o
   3   9   0        1.03        2.30      1.12 o
   4   9   0        2.36        0.80      0.92 o
   5   9   0       12.92       13.44      1.62 o
   6   9   0        1.31        2.91      1.40 o
   7   9   0        2.18        4.92      2.72 o
   8   9   0        0.00        3.21      2.14 o
   9   9   0        6.66        7.65      2.76 o
  10   9   0        0.49        4.03      3.41 o
  11   9   0        0.03       -0.17      3.86 o
   0  10   0      164.64      144.26      6.58 o
   1  10   0       36.74       37.62      1.59 o
   2  10   0       18.05       16.38      2.21 o
   3  10   0        5.55        5.76      1.17 o
   4  10   0        6.99       16.32      2.44 o
   5  10   0       14.16       15.67      2.47 o
   6  10   0        0.00        2.46      1.52 o
   7  10   0        0.23        4.85      3.01 o
   8  10   0       26.48       30.34      2.55 o
   9  10   0        0.00        0.50      2.37 o
  10  10   0        0.65       -0.89      4.08 o
   1  11   0        2.66        4.84      2.80 o
   2  11   0        5.54        8.28      2.23 o
   3  11   0        0.01        1.55      2.72 o
   4  11   0        0.07        1.99      2.36 o
   5  11   0        0.63        1.59      1.69 o
   6  11   0        0.85        2.16      2.70 o
   7  11   0        0.97        2.34      2.88 o
   8  11   0       27.91       27.44      2.56 o
   9  11   0        0.17        2.34      2.99 o
   0  12   0        0.23        1.04      3.64 o
   1  12   0        5.74        9.53      2.43 o
   2  12   0        0.92        2.36      2.47 o
   3  12   0        3.44        3.93      2.55 o
   4  12   0        0.22        1.65      2.43 o
   5  12   0        0.01        1.85      3.04 o
   6  12   0        0.19        2.38      3.07 o
   7  12   0        1.88        8.50      3.40 o
   8  12   0        0.46        0.48      4.22 o
   1  13   0        0.49       -0.11      2.99 o
   2  13   0        0.95        0.54      4.48 o
   3  13   0        8.93        9.81      4.70 o
   4  13   0        1.73        1.56      4.24 o
   5  13   0        1.25        3.53      4.19 o
   6  13   0        2.59        3.88      3.97 o
   0  14   0       21.83       26.83      5.14 o
   1  14   0        0.25        0.38      3.18 o
   2  14   0       13.70       14.64      3.25 o
   3  14   0        4.45        8.42      4.23 o
   4  14   0        1.21        5.16      4.33 o
 -13   0   1        4.77        5.78      4.22 o
 -11   0   1        1.57        2.94      3.39 o
  -9   0   1       40.95       44.41      2.53 o
  -7   0   1        4.14        8.55      1.74 o
  -5   0   1       12.40        3.54      1.20 o
  -3   0   1     3268.49     3224.74     21.10 o
   3   0   1        0.81        4.63      0.60 o
   5   0   1       89.74       73.35      1.05 o
   7   0   1      603.30      617.69      4.00 o
   9   0   1        3.02        1.06      1.87 o
  11   0   1        1.09        1.78      3.31 o
  13   0   1        4.65        9.57      3.99 o
 -13   1   1        5.65        8.09      2.80 o
 -12   1   1        0.13        0.06      2.02 o
 -11   1   1        0.28        0.22      1.81 o
 -10   1   1        2.01        1.65      1.71 o
  -9   1   1       13.89       12.75      1.60 o
  -8   1   1      112.64      108.91      1.97 o
  -7   1   1       15.68       13.81      1.18 o
  -6   1   1      357.38      440.12      5.68 o
  -5   1   1      246.92      228.66      1.82 o
  -4   1   1      501.42      514.65      1.82 o
  -3   1   1      449.80      465.30      1.54 o
  -2   1   1      157.23      165.82      2.09 o
   2   1   1       20.37       13.55      0.61 o
   3   1   1       41.06       74.87      0.66 o
   4   1   1       51.31      105.46      0.96 o
   5   1   1        3.86        4.16      0.62 o
   6   1   1       85.35       91.44      1.40 o
   7   1   1      113.11      130.39      1.65 o
   8   1   1       42.85       44.34      1.40 o
   9   1   1      193.41      166.73      2.79 o
  10   1   1        8.37       11.19      1.47 o
  11   1   1        6.37       10.15      2.42 o
  12   1   1        0.17        3.43      2.92 o
  13   1   1        0.36        0.59      2.93 o
 -13   2   1        3.48        7.44      2.36 o
 -12   2   1       50.43       45.87      2.48 o
 -11   2   1        0.02        0.29      1.94 o
 -10   2   1       47.55       38.41      2.06 o
  -9   2   1        1.94        2.63      1.67 o
  -8   2   1      103.30       99.49      2.23 o
  -7   2   1       63.12       68.44      1.26 o
  -6   2   1        9.45        8.19      0.70 o
  -5   2   1      368.10      493.90      2.13 o
  -4   2   1      120.17      104.68      1.23 o
  -3   2   1      552.62      704.60      3.59 o
  -2   2   1     3527.84     3448.78     17.76 o
   1   2   1        8.56        7.68      1.51 o
   2   2   1     1675.93     1862.77     13.39 o
   3   2   1       27.34       38.22      0.55 o
   4   2   1      411.40      416.97      3.41 o
   5   2   1      443.36      478.82      4.14 o
   6   2   1       17.50       14.86      0.68 o
   7   2   1      120.17      138.19      1.51 o
   8   2   1       58.12       43.07      1.19 o
   9   2   1        0.11        1.05      1.43 o
  10   2   1       15.63       14.93      1.58 o
  11   2   1        1.28        2.75      2.10 o
  12   2   1        0.75        3.29      2.03 o
  13   2   1        4.25        5.36      3.10 o
 -13   3   1        0.07        0.51      2.36 o
 -12   3   1        1.76        3.15      2.15 o
 -11   3   1        0.01       -0.18      1.98 o
 -10   3   1        0.22        2.97      1.70 o
  -9   3   1       83.75       71.05      2.19 o
  -8   3   1       39.83       45.04      1.36 o
  -7   3   1       59.86       58.58      1.41 o
  -6   3   1      246.90      248.95      2.93 o
  -5   3   1        0.42        1.30      0.69 o
  -4   3   1      487.77      547.56      6.32 o
  -3   3   1       97.26      107.22      1.40 o
  -2   3   1     1216.15     1345.67     10.77 o
  -1   3   1       61.86       82.24      1.82 o
   0   3   1      705.58      716.78      2.33 o
   2   3   1        3.35        1.90      0.67 o
   3   3   1     1915.22     2340.19     16.78 o
   4   3   1     1272.50     1330.81      3.89 o
   5   3   1        9.38       13.99      1.18 o
   6   3   1       30.33       25.53      1.51 o
   7   3   1      124.97      118.54      1.97 o
   8   3   1       83.18       91.40      1.94 o
   9   3   1       76.71       65.89      1.97 o
  10   3   1        4.24        7.92      1.72 o
  11   3   1        0.07        1.91      1.71 o
  12   3   1        1.15        0.72      2.22 o
  13   3   1        9.05       14.56      3.31 o
 -13   4   1        0.08       -1.22      3.02 o
 -12   4   1        5.81        7.61      2.53 o
 -11   4   1        7.52        9.53      2.01 o
 -10   4   1       37.08       39.13      2.32 o
  -9   4   1        2.99        2.66      1.44 o
  -8   4   1       12.78       12.53      1.51 o
  -7   4   1       47.57       43.06      1.39 o
  -6   4   1       98.52      103.03      1.17 o
  -5   4   1       15.77       14.37      0.75 o
  -4   4   1       96.10      157.41      1.80 o
  -3   4   1      163.75      135.76      2.29 o
  -2   4   1      448.77      459.23      4.21 o
  -1   4   1      204.42      251.22      1.54 o
   0   4   1      508.81      534.23      2.01 o
   1   4   1       15.37       23.04      0.72 o
   2   4   1      738.89      907.19     13.22 o
   3   4   1        1.52        0.53      0.89 o
   4   4   1        7.72        6.89      1.14 o
   5   4   1       70.00       75.58      1.56 o
   6   4   1       93.32       88.81      1.73 o
   7   4   1       99.70       92.85      2.15 o
   8   4   1       25.19       26.36      1.95 o
   9   4   1        0.68        2.52      1.82 o
  10   4   1        2.34        4.28      1.78 o
  11   4   1       11.30       11.91      2.53 o
  12   4   1        9.00        8.47      2.74 o
  13   4   1        0.34        1.35      4.36 o
 -13   5   1        8.39        8.77      4.14 o
 -12   5   1        0.16        0.02      2.59 o
 -11   5   1        1.77        0.60      2.29 o
 -10   5   1        0.02        1.40      2.42 o
  -9   5   1        0.90        1.86      1.83 o
  -8   5   1       20.67       16.89      2.08 o
  -7   5   1        0.09        0.57      0.86 o
  -6   5   1      345.11      328.67      2.97 o
  -5   5   1       22.77       16.85      1.28 o
  -4   5   1        4.57        6.19      1.41 o
  -3   5   1       91.91       76.46      0.94 o
  -2   5   1      231.22      300.47      2.11 o
  -1   5   1      381.53      395.82      5.36 o
   0   5   1     1378.56     1687.47      9.31 o
   1   5   1        1.35        1.41      1.33 o
   2   5   1       55.41       49.87      2.27 o
   3   5   1        3.90        4.82      1.16 o
   4   5   1      112.87      120.34      1.39 o
   5   5   1        1.67        1.22      1.05 o
   6   5   1       14.61       11.79      1.57 o
   7   5   1       31.37       31.32      1.86 o
   8   5   1       19.39       23.15      1.95 o
   9   5   1        8.57       13.87      1.87 o
  10   5   1        0.00        1.42      1.92 o
  11   5   1        3.00        5.58      2.22 o
  12   5   1        5.30        4.91      2.61 o
  13   5   1       12.59       12.94      4.53 o
 -12   6   1        1.85        4.56      3.11 o
 -11   6   1        0.68        4.46      2.46 o
 -10   6   1        6.10        3.01      2.43 o
  -9   6   1       21.27       16.88      2.15 o
  -8   6   1      178.57      167.84      3.00 o
  -7   6   1       22.95       21.80      1.91 o
  -6   6   1       62.11       54.59      1.70 o
  -5   6   1       21.73       16.42      1.44 o
  -4   6   1      223.01      243.34      3.88 o
  -3   6   1        4.98        2.84      0.45 o
  -2   6   1      699.01      692.72      3.48 o
  -1   6   1       22.43       12.17      0.84 o
   0   6   1      221.78      273.88      2.06 o
   1   6   1       28.19       19.75      1.44 o
   2   6   1      487.82      494.59      5.24 o
   3   6   1      106.08       98.79      1.91 o
   4   6   1        2.87        2.59      0.86 o
   5   6   1      110.43      104.74      1.87 o
   6   6   1      114.92      110.67      2.35 o
   7   6   1       13.08       10.29      1.59 o
   8   6   1        0.67        2.03      1.69 o
   9   6   1        3.59        4.36      1.79 o
  10   6   1        0.93        3.22      2.12 o
  11   6   1        4.82        8.04      2.45 o
  12   6   1       17.77       20.45      3.11 o
 -12   7   1        0.01       -0.46      3.73 o
 -11   7   1        1.53        1.62      2.82 o
 -10   7   1        1.24        1.49      2.72 o
  -9   7   1        1.40        2.84      2.04 o
  -8   7   1       15.06       13.97      2.12 o
  -7   7   1        0.01        1.23      1.87 o
  -6   7   1       71.84       54.71      1.78 o
  -5   7   1        2.62        7.97      1.51 o
  -4   7   1      255.06      259.55      7.72 o
  -3   7   1       28.64       30.20      0.70 o
  -2   7   1       10.28       10.66      1.69 o
  -1   7   1      230.07      255.64      1.88 o
   0   7   1       11.47       10.90      1.21 o
   1   7   1        4.53        5.65      1.44 o
   2   7   1       20.01       23.26      2.38 o
   3   7   1       28.12       22.95      1.33 o
   4   7   1      341.60      284.95      2.61 o
   5   7   1        1.95        1.79      0.89 o
   6   7   1        5.23        3.93      3.40 o
   7   7   1        6.83        6.31      1.65 o
   8   7   1        7.81        7.64      2.03 o
   9   7   1        1.03        3.33      2.06 o
  10   7   1        0.24        2.12      2.21 o
  11   7   1        1.51        4.62      2.33 o
  12   7   1       12.22        9.86      4.48 o
 -11   8   1        7.46       10.43      2.90 o
 -10   8   1        0.30        2.29      3.39 o
  -9   8   1        0.09       -1.23      2.71 o
  -8   8   1        0.32        4.34      1.88 o
  -7   8   1       26.96       26.12      2.82 o
  -6   8   1       82.66       80.61      2.07 o
  -5   8   1      256.35      234.63      2.96 o
  -4   8   1       81.60       80.38      2.00 o
  -3   8   1        4.75        7.13      0.68 o
  -2   8   1       36.37       38.25      1.40 o
  -1   8   1       27.02       23.22      1.37 o
   0   8   1        7.36        7.03      1.36 o
   1   8   1      294.97      296.07      3.62 o
   2   8   1      197.46      198.12      5.57 o
   3   8   1      198.29      177.47      2.26 o
   4   8   1       24.78       28.31      1.46 o
   5   8   1      119.96      103.63      1.54 o
   6   8   1        2.95        4.20      1.20 o
   7   8   1       15.52       20.21      2.02 o
   8   8   1        3.13        4.40      1.92 o
   9   8   1       12.06       12.42      3.06 o
  10   8   1        1.30        5.87      2.23 o
  11   8   1        0.16        2.83      2.44 o
  12   8   1        0.08        2.90      4.08 o
 -11   9   1        0.28       -2.18      4.05 o
 -10   9   1        4.73        7.37      3.00 o
  -9   9   1        0.15        2.93      2.87 o
  -8   9   1        0.29        3.07      2.12 o
  -7   9   1        3.45        6.13      1.57 o
  -6   9   1        5.41        7.68      1.70 o
  -5   9   1        3.16        2.96      1.60 o
  -4   9   1      167.34      171.33      4.93 o
  -3   9   1        7.14        7.75      0.70 o
  -2   9   1      123.78      109.28      3.81 o
  -1   9   1        3.23        3.44      1.21 o
   0   9   1       95.63       72.06      2.31 o
   1   9   1        0.71       -1.06      1.82 o
   2   9   1       47.33       40.49      2.26 o
   3   9   1        2.64        3.54      1.25 o
   4   9   1        4.10        3.34      1.19 o
   5   9   1        0.00        0.97      1.42 o
   6   9   1        2.07        2.95      2.42 o
   7   9   1        0.00        0.87      2.40 o
   8   9   1        7.88       11.49      2.31 o
   9   9   1        0.03        0.87      2.53 o
  10   9   1        2.70        2.98      2.25 o
  11   9   1        2.01        3.22      3.99 o
 -10  10   1        0.38       -1.36      4.32 o
  -9  10   1        1.10        1.91      3.06 o
  -8  10   1       16.85       17.26      3.10 o
  -7  10   1        0.44        2.84      2.83 o
  -6  10   1        3.00        3.85      1.67 o
  -5  10   1        4.49        6.14      1.68 o
  -4  10   1        6.73       14.01      3.07 o
  -3  10   1        0.92        2.31      3.75 o
  -2  10   1       40.98       42.13      1.53 o
  -1  10   1        5.81        5.37      1.41 o
   0  10   1        0.09       -1.50      2.16 o
   1  10   1       63.71       51.09      3.80 o
   2  10   1        2.88        1.42      2.01 o
   3  10   1        3.25        3.44      1.29 o
   4  10   1        0.21       -1.58      2.30 o
   5  10   1       15.81       17.13      1.62 o
   6  10   1       11.14       13.72      2.68 o
   7  10   1        1.76        4.87      2.69 o
   8  10   1       12.74       15.84      2.37 o
   9  10   1        0.89        1.17      2.26 o
  10  10   1        0.32       -0.03      4.15 o
  -9  11   1        0.04       -0.17      2.98 o
  -8  11   1        9.26       10.54      4.31 o
  -7  11   1        0.01        2.82      4.16 o
  -6  11   1       19.78       25.28      4.76 o
  -5  11   1        7.33       10.75      1.87 o
  -4  11   1        0.47        3.62      2.33 o
  -3  11   1        0.33        3.23      2.39 o
  -2  11   1        2.99        5.03      3.81 o
  -1  11   1        7.88        5.64      1.82 o
   0  11   1        8.45        6.94      1.75 o
   1  11   1        0.00        0.99      2.03 o
   2  11   1        3.62        3.36      2.08 o
   3  11   1        9.24       12.76      2.29 o
   4  11   1        5.41        2.95      2.39 o
   5  11   1       25.17       25.20      3.04 o
   6  11   1        1.44        3.51      2.54 o
   7  11   1        5.79        8.03      3.19 o
   8  11   1        0.00        2.37      2.49 o
   9  11   1       11.64       14.58      4.41 o
  -7  12   1        0.01        3.13      4.73 o
  -6  12   1        0.28        2.10      4.84 o
  -5  12   1       20.93       20.90      2.62 o
  -4  12   1        1.12        0.60      3.74 o
  -3  12   1        0.05        2.16      4.18 o
  -2  12   1        2.24        0.97      3.40 o
  -1  12   1        2.13        3.50      2.73 o
   0  12   1        1.16        0.48      2.40 o
   1  12   1        1.95        2.70      2.20 o
   2  12   1        0.13        2.51      2.23 o
   3  12   1       10.31       15.02      2.64 o
   4  12   1        7.92       13.05      2.95 o
   5  12   1        1.69        0.98      2.93 o
   6  12   1        2.02        3.84      2.88 o
   7  12   1        1.36        4.01      3.48 o
   8  12   1        0.30        0.26      4.10 o
  -6  13   1        0.43        1.88      4.19 o
  -5  13   1        1.18        2.12      4.15 o
  -4  13   1        8.66       11.41      4.38 o
  -3  13   1        0.04       -1.49      4.49 o
  -2  13   1        6.57        5.64      3.18 o
  -1  13   1        0.08       -0.44      2.86 o
   0  13   1        5.05        5.58      3.19 o
   1  13   1        0.46       -0.05      4.27 o
   2  13   1        9.26       11.73      2.76 o
   3  13   1        0.17        1.86      2.69 o
   4  13   1        8.59       11.48      2.94 o
   5  13   1        1.90        6.54      5.33 o
   6  13   1        1.32        2.33      3.13 o
  -4  14   1        4.43        8.45      4.30 o
  -3  14   1        0.17        2.05      4.66 o
  -2  14   1        0.47       -0.30      3.47 o
  -1  14   1        3.45        4.39      3.15 o
   0  14   1        0.48        2.11      3.22 o
   1  14   1        9.10        9.35      3.43 o
   2  14   1        3.69        6.59      3.42 o
   3  14   1        0.54        3.42      4.40 o
   4  14   1        4.21        5.00      4.36 o
   5  14   1        1.41        4.56      4.48 o
 -12   0   2        0.19        1.10      3.36 o
 -10   0   2      297.45      257.51      4.47 o
  -8   0   2       64.61       61.31      2.37 o
  -6   0   2       88.33       81.30      3.08 o
  -4   0   2       86.94       39.35      1.06 o
  -2   0   2    19660.68    18857.58     82.07 o
   2   0   2      847.31      646.07      3.07 o
   4   0   2      645.10      747.71      5.63 o
   6   0   2        2.98        0.50      1.11 o
   8   0   2       72.28       79.34      2.58 o
  10   0   2       10.33        9.86      2.25 o
  12   0   2        5.93       11.42      4.36 o
 -13   1   2        0.46        5.16      3.06 o
 -12   1   2        6.13        8.25      2.36 o
 -11   1   2        3.73        4.05      1.99 o
 -10   1   2       33.97       29.29      2.04 o
  -9   1   2        4.05        3.53      1.34 o
  -8   1   2      186.71      211.95      2.50 o
  -7   1   2       33.84       31.23      1.25 o
  -6   1   2      186.84      174.60      1.78 o
  -5   1   2        1.53        1.93      0.80 o
  -4   1   2       71.74       52.65      0.92 o
  -3   1   2      335.12      355.69      3.32 o
  -2   1   2     2728.37     2606.74     14.16 o
   1   1   2      240.26      223.49      0.90 o
   2   1   2     3006.79     3228.35     15.40 o
   3   1   2       53.26       60.60      0.84 o
   4   1   2      333.48      376.73      1.89 o
   5   1   2      284.94      330.28      2.55 o
   6   1   2       12.97       16.36      0.99 o
   7   1   2       10.95        9.51      1.17 o
   8   1   2        4.93        4.77      1.24 o
   9   1   2        5.71        6.67      1.25 o
  10   1   2       20.55       19.99      1.90 o
  11   1   2        7.06        8.58      1.92 o
  12   1   2       10.68        7.92      3.09 o
  13   1   2        4.22        4.48      4.07 o
 -13   2   2        2.61        4.12      2.27 o
 -12   2   2        0.23        1.54      2.20 o
 -11   2   2        0.62        1.33      1.77 o
 -10   2   2        5.19        3.48      1.82 o
  -9   2   2        1.65        0.34      1.65 o
  -8   2   2        8.22        6.63      1.63 o
  -7   2   2       10.66       14.58      1.07 o
  -6   2   2       51.00       70.93      1.13 o
  -5   2   2      201.57      179.02      2.94 o
  -4   2   2      305.03      433.42      2.45 o
  -3   2   2       37.82       48.35      0.92 o
  -2   2   2       64.28       47.02      0.86 o
  -1   2   2      147.73      126.24      1.18 o
   0   2   2      481.81      467.17      2.87 o
   1   2   2      358.70      372.42      2.13 o
   2   2   2       50.53       40.09      0.88 o
   3   2   2      199.39      200.76      1.78 o
   4   2   2      249.17      286.87      2.54 o
   5   2   2       72.44       73.55      1.55 o
   6   2   2        5.66        5.70      0.54 o
   7   2   2      586.71      556.45      2.73 o
   8   2   2       15.73       14.87      1.27 o
   9   2   2       40.99       39.33      1.68 o
  10   2   2        0.00        1.56      1.45 o
  11   2   2       12.25       13.00      1.79 o
  12   2   2        0.01        1.68      2.66 o
 -13   3   2        0.84        3.22      2.47 o
 -12   3   2       11.67       11.02      2.24 o
 -11   3   2        0.26        1.51      1.82 o
 -10   3   2       95.10       89.58      2.58 o
  -9   3   2        0.24        0.66      1.44 o
  -8   3   2       26.17       21.86      1.72 o
  -7   3   2       72.63       67.29      1.24 o
  -6   3   2       98.29      109.91      1.49 o
  -5   3   2      908.00      867.36      5.50 o
  -4   3   2      253.70      310.98      3.96 o
  -3   3   2      826.36      933.89      3.84 o
  -2   3   2       10.98       23.53      1.42 o
  -1   3   2      329.42      340.29      6.31 o
   0   3   2      740.16      706.93      3.51 o
   1   3   2     1926.37     2167.40     29.43 o
   2   3   2       99.03      137.57      1.72 o
   3   3   2       12.07       12.63      0.53 o
   4   3   2       20.89       29.23      0.69 o
   5   3   2      161.30      165.25      1.68 o
   6   3   2       35.97       33.96      1.05 o
   7   3   2        4.72        1.36      1.41 o
   8   3   2        2.74        1.88      1.39 o
   9   3   2        0.01        0.60      1.56 o
  10   3   2       13.00       13.20      1.58 o
  11   3   2       31.92       32.68      2.02 o
  12   3   2        3.38        6.89      2.37 o
 -13   4   2        6.84        9.79      2.75 o
 -12   4   2        0.04        0.91      2.52 o
 -11   4   2        2.05        6.17      1.91 o
 -10   4   2       12.19       11.66      1.99 o
  -9   4   2       23.15       26.77      1.90 o
  -8   4   2        6.29        7.03      1.54 o
  -7   4   2       60.68       48.94      1.13 o
  -6   4   2       75.06       78.03      1.12 o
  -5   4   2      145.41      134.16      2.20 o
  -4   4   2      232.96      253.02      6.27 o
  -3   4   2       26.19       48.87      1.21 o
  -2   4   2       17.45       41.57      1.81 o
  -1   4   2      465.52      549.87      4.04 o
   0   4   2      521.76      476.06      2.50 o
   1   4   2        0.63        0.61      0.61 o
   2   4   2        5.18        3.44      0.86 o
   3   4   2      333.93      417.96      7.00 o
   4   4   2        2.75        0.51      1.09 o
   5   4   2       13.30       16.85      1.27 o
   6   4   2        6.14        9.53      1.96 o
   7   4   2       49.20       31.58      1.85 o
   8   4   2        5.88        5.50      1.70 o
   9   4   2       20.63       18.97      1.90 o
  10   4   2        0.67        0.65      1.87 o
  11   4   2        0.00        2.68      2.13 o
  12   4   2        0.38        3.92      5.31 o
  13   4   2       26.42       31.10      4.58 o
 -13   5   2        2.64        5.74      3.79 o
 -12   5   2        9.44       14.44      2.97 o
 -11   5   2        0.48        0.52      2.47 o
 -10   5   2       20.62       22.73      3.01 o
  -9   5   2        5.97        3.39      1.97 o
  -8   5   2      141.68      146.52      4.27 o
  -7   5   2        2.77        2.10      1.17 o
  -6   5   2      180.64      165.83      1.95 o
  -5   5   2       45.72       40.65      2.77 o
  -4   5   2      477.98      488.72      3.78 o
  -3   5   2        6.49        8.51      1.61 o
  -2   5   2        3.64        3.04      1.04 o
  -1   5   2      963.65     1112.62      6.04 o
   0   5   2       96.61       92.08      1.38 o
   1   5   2       68.95       49.13      1.57 o
   2   5   2      168.70      174.45      3.27 o
   3   5   2        4.41        2.93      1.13 o
   4   5   2        5.32        5.78      0.72 o
   5   5   2       19.21       25.39      1.89 o
   6   5   2      147.64      126.09      2.65 o
   7   5   2      138.07      116.05      2.35 o
   8   5   2        6.23        7.63      1.72 o
   9   5   2       33.20       31.35      1.97 o
  10   5   2        9.32       12.19      1.97 o
  11   5   2        7.40        7.30      2.20 o
  12   5   2       11.48       11.99      2.59 o
  13   5   2        0.93        6.59      3.91 o
 -12   6   2        0.28        1.12      2.77 o
 -11   6   2        2.88        0.90      2.80 o
 -10   6   2        0.67       -1.29      2.45 o
  -9   6   2        0.50        0.52      2.22 o
  -8   6   2        5.50        8.76      2.08 o
  -7   6   2        7.36        7.57      1.76 o
  -6   6   2       86.65       86.10      1.66 o
  -5   6   2       28.06       28.44      1.61 o
  -4   6   2        1.97        2.31      1.45 o
  -3   6   2      206.56      219.97      4.08 o
  -2   6   2       56.97       52.55      2.70 o
  -1   6   2      143.51      159.68      3.01 o
   0   6   2       53.12       44.27      1.24 o
   1   6   2      104.43      130.92      4.33 o
   2   6   2       54.95       55.15      1.87 o
   3   6   2      551.60      580.33      7.64 o
   4   6   2      206.93      211.84      2.32 o
   5   6   2      102.08      104.52      2.04 o
   6   6   2        1.24        1.29      1.16 o
   7   6   2       13.48       17.36      1.77 o
   8   6   2        6.93        3.95      1.81 o
   9   6   2        0.44        1.71      1.89 o
  10   6   2        7.32       13.64      2.12 o
  11   6   2        1.17        2.09      2.16 o
  12   6   2        0.02        0.28      3.74 o
 -12   7   2        1.09        4.15      3.26 o
 -11   7   2        0.31       -1.19      2.59 o
 -10   7   2        1.87        1.96      3.12 o
  -9   7   2        0.03       -1.19      2.62 o
  -8   7   2       19.14       17.90      2.23 o
  -7   7   2        0.11       -0.77      3.45 o
  -6   7   2        0.76        3.00      2.27 o
  -5   7   2      113.92       94.32      2.24 o
  -4   7   2      206.45      181.98      1.74 o
  -3   7   2      116.11      127.68      2.47 o
  -2   7   2      230.19      228.08      2.63 o
  -1   7   2        6.89        9.78      1.17 o
   0   7   2      207.39      201.94      3.80 o
   1   7   2      385.22      357.12      3.48 o
   2   7   2        0.53        2.71      1.51 o
   3   7   2       17.78       20.23      1.31 o
   4   7   2      154.89      151.54      2.67 o
   5   7   2      328.38      269.87      2.28 o
   6   7   2        5.55        5.47      1.36 o
   7   7   2       27.71       29.26      1.97 o
   8   7   2        0.79        0.50      1.84 o
   9   7   2        3.10        2.57      1.90 o
  10   7   2        1.17        3.16      2.33 o
  11   7   2        0.27        5.52      2.60 o
  12   7   2        0.19       -1.50      3.92 o
 -11   8   2        1.17        2.79      2.86 o
 -10   8   2        1.11        0.40      3.03 o
  -9   8   2        0.59        1.55      2.67 o
  -8   8   2        1.86        3.10      2.32 o
  -7   8   2        5.54        5.33      1.81 o
  -6   8   2       64.20       59.79      2.45 o
  -5   8   2       15.60       13.81      1.74 o
  -4   8   2        4.71        4.14      0.86 o
  -3   8   2        0.86        2.13      0.34 o
  -2   8   2      151.74      131.61      2.33 o
  -1   8   2       31.81       26.82      3.49 o
   0   8   2       28.33       28.01      1.28 o
   1   8   2       60.18       61.42      2.15 o
   2   8   2      130.22      133.14      3.96 o
   3   8   2      390.36      398.21      4.11 o
   4   8   2       18.36       15.07      2.34 o
   5   8   2        0.01        0.44      0.99 o
   6   8   2        0.22        1.62      1.26 o
   7   8   2        3.64        5.89      1.74 o
   8   8   2        1.49        1.62      1.95 o
   9   8   2        3.79        3.76      2.13 o
  10   8   2        1.94        3.82      2.40 o
  11   8   2        7.44       10.77      3.05 o
 -11   9   2        4.13        4.07      4.58 o
 -10   9   2        0.18        2.02      3.09 o
  -9   9   2       10.72       15.75      3.66 o
  -8   9   2        2.00        5.68      2.48 o
  -7   9   2       10.15       11.64      1.93 o
  -6   9   2      109.56      100.95      2.95 o
  -5   9   2       42.35       40.70      2.33 o
  -4   9   2       11.81        9.50      0.97 o
  -3   9   2       21.52       24.26      1.67 o
  -2   9   2        6.06        9.21      1.38 o
  -1   9   2       85.16       66.48      2.14 o
   0   9   2       30.18       26.21      1.88 o
   1   9   2       79.03       70.51      2.32 o
   2   9   2        3.07        3.99      1.90 o
   3   9   2        3.42        3.08      1.28 o
   4   9   2       26.36       20.02      1.54 o
   5   9   2        5.83        7.44      1.05 o
   6   9   2        0.05        1.55      2.17 o
   7   9   2        6.70        6.09      2.00 o
   8   9   2        0.17        0.10      1.99 o
   9   9   2        6.36        7.08      2.30 o
  10   9   2        4.32        6.96      2.62 o
 -10  10   2       11.18        7.13      3.36 o
  -9  10   2        2.98        5.09      2.84 o
  -8  10   2        0.34        2.26      4.49 o
  -7  10   2        2.29        4.10      2.13 o
  -6  10   2        9.05       16.23      2.19 o
  -5  10   2        0.97       -0.05      1.90 o
  -4  10   2        0.51        0.00      3.11 o
  -3  10   2       10.83       11.51      3.73 o
  -2  10   2       27.96       24.82      1.84 o
  -1  10   2        2.42        2.21      1.66 o
   0  10   2        3.75        2.82      1.79 o
   1  10   2        0.38       -0.16      2.36 o
   2  10   2        0.42       -0.67      1.93 o
   3  10   2        0.04        1.66      1.41 o
   4  10   2        0.02        1.84      1.32 o
   5  10   2       26.85       26.85      2.40 o
   6  10   2        6.51        8.35      2.68 o
   7  10   2        2.03        3.47      2.10 o
   8  10   2        0.44        3.19      2.25 o
   9  10   2        5.66        7.91      2.49 o
  10  10   2        0.46        0.04      3.79 o
  -9  11   2        0.38        3.47      2.77 o
  -8  11   2       18.68       18.45      4.07 o
  -7  11   2        0.16        2.31      3.84 o
  -6  11   2        3.23        3.93      2.31 o
  -5  11   2        0.89        2.09      2.05 o
  -4  11   2        0.00       -1.03      3.90 o
  -3  11   2        2.61        3.73      4.01 o
  -2  11   2       33.13       29.45      4.06 o
  -1  11   2        2.76        1.29      1.44 o
   0  11   2        0.01        0.68      1.80 o
   1  11   2        4.31        4.99      2.12 o
   2  11   2        0.77        1.56      2.22 o
   3  11   2        0.04        2.37      2.29 o
   4  11   2       27.67       29.07      2.68 o
   5  11   2        4.16        6.57      2.79 o
   6  11   2       10.24       15.68      2.91 o
   7  11   2        1.59        4.68      3.08 o
   8  11   2        0.00        0.59      2.32 o
   9  11   2        2.00        2.19      3.75 o
  -7  12   2        0.08        2.51      4.37 o
  -6  12   2        8.48        7.98      4.89 o
  -5  12   2        3.68        6.17      2.60 o
  -4  12   2        1.29        2.05      3.84 o
  -3  12   2        0.63        1.97      4.07 o
  -2  12   2        0.06        0.71      4.06 o
  -1  12   2        1.05        0.78      2.40 o
   0  12   2        1.33        2.36      1.74 o
   1  12   2        0.79        2.06      2.12 o
   2  12   2        5.42        4.65      2.40 o
   3  12   2        2.82        6.52      2.63 o
   4  12   2        0.14        3.02      2.58 o
   5  12   2        1.07        2.18      3.06 o
   6  12   2        0.77        3.09      2.95 o
   7  12   2       15.13       22.08      6.32 o
   8  12   2        1.45        1.94      3.88 o
  -6  13   2        0.10        3.53      4.67 o
  -5  13   2       15.08       20.37      2.88 o
  -4  13   2        9.70       14.09      4.49 o
  -3  13   2        2.12        8.77      4.23 o
  -2  13   2        2.18        4.36      2.89 o
  -1  13   2        2.42        2.33      2.90 o
   0  13   2        5.48        5.45      3.15 o
   1  13   2        0.09        2.86      2.92 o
   2  13   2        0.13       -0.01      2.51 o
   3  13   2        3.48        5.38      2.90 o
   4  13   2        4.98        1.30      3.02 o
   5  13   2        0.88        4.28      2.97 o
   6  13   2        1.72        3.41      2.87 o
  -4  14   2        1.43        5.85      3.50 o
  -3  14   2        1.55       -0.24      3.14 o
  -2  14   2        3.14        2.10      3.40 o
  -1  14   2        0.01        1.44      3.15 o
   0  14   2        2.04        3.15      3.05 o
   1  14   2        0.59        1.06      3.31 o
   2  14   2        0.58        4.66      4.56 o
   3  14   2        5.48        4.33      4.67 o
   4  14   2        0.90        1.59      3.06 o
   5  14   2        0.01        7.62      4.41 o
  -1  15   2        2.73        2.44      4.65 o
   0  15   2        3.74        4.21      4.50 o
 -13   0   3        4.38        4.71      4.35 o
 -11   0   3        0.89        1.28      2.10 o
  -9   0   3      200.74      201.21      3.85 o
  -7   0   3      193.84      223.13      3.19 o
  -5   0   3      690.87      710.63      5.10 o
  -3   0   3      554.87      777.39      3.34 o
  -1   0   3    15409.33    15404.48     55.63 o
   1   0   3        6.28       10.99      0.64 o
   3   0   3      754.64      765.11      3.73 o
   5   0   3      265.63      241.34      2.17 o
   7   0   3        8.98        3.31      1.98 o
   9   0   3       28.31       23.71      2.22 o
  11   0   3        0.78        2.68      2.51 o
 -13   1   3        7.09        6.67      2.29 o
 -12   1   3        1.02        0.97      2.04 o
 -11   1   3        1.75        0.55      1.79 o
 -10   1   3      243.37      230.30      3.53 o
  -9   1   3       27.93       27.92      1.54 o
  -8   1   3       47.22       48.85      1.47 o
  -7   1   3       22.86       16.33      1.20 o
  -6   1   3       31.30       43.68      1.34 o
  -5   1   3       17.57       19.45      0.99 o
  -4   1   3       54.51       64.02      0.85 o
  -3   1   3      274.03      310.31      1.90 o
  -2   1   3     4986.26     5320.09     19.15 o
  -1   1   3    27319.75    23711.40     97.15 o
   0   1   3      189.89      237.06      2.30 o
   1   1   3        8.10        3.23      0.46 o
   2   1   3       78.45       87.73      0.75 o
   3   1   3       23.57       35.96      0.54 o
   4   1   3      251.15      304.32      2.74 o
   5   1   3       27.72       34.11      1.09 o
   6   1   3       34.74       43.09      1.16 o
   7   1   3      595.32      513.40      2.94 o
   8   1   3       27.37       26.60      1.32 o
   9   1   3        0.31        3.22      1.33 o
  10   1   3        5.86        4.98      1.57 o
  11   1   3        1.47        3.31      2.18 o
  12   1   3        0.10        3.71      2.85 o
 -13   2   3        0.01        0.75      2.38 o
 -12   2   3        6.62        3.59      2.00 o
 -11   2   3        1.80       -0.07      2.03 o
 -10   2   3       72.04       75.76      2.31 o
  -9   2   3        2.10        0.84      1.49 o
  -8   2   3       20.35       20.81      1.59 o
  -7   2   3       36.11       35.24      1.61 o
  -6   2   3      305.61      269.80      2.19 o
  -5   2   3      230.68      228.81      4.03 o
  -4   2   3       34.16       41.55      0.87 o
  -3   2   3       13.44       31.85      0.69 o
  -2   2   3       44.35       41.91      0.66 o
  -1   2   3      591.30      724.64      3.28 o
   0   2   3      257.04      366.86      2.92 o
   1   2   3      330.85      351.93      2.54 o
   2   2   3       16.30       21.23      0.67 o
   3   2   3      673.71      886.42      2.85 o
   4   2   3        5.46        8.86      0.65 o
   5   2   3      587.07      619.31      3.82 o
   6   2   3       45.30       42.59      1.17 o
   7   2   3        3.69        5.00      1.19 o
   8   2   3      101.70      107.67      2.22 o
   9   2   3        5.42        7.72      1.26 o
  10   2   3        9.38        7.28      1.52 o
  11   2   3        4.46        5.15      2.13 o
  12   2   3        1.12        2.56      2.37 o
 -13   3   3        4.33        3.24      2.21 o
 -12   3   3        6.15        5.94      2.12 o
 -11   3   3        1.11        3.75      1.88 o
 -10   3   3      107.40       98.72      2.63 o
  -9   3   3       44.07       40.77      1.89 o
  -8   3   3       30.06       28.73      1.28 o
  -7   3   3      156.78      158.17      1.83 o
  -6   3   3        9.97       20.08      1.03 o
  -5   3   3        6.26        6.81      1.00 o
  -4   3   3        6.70       14.22      1.13 o
  -3   3   3       95.81      105.97      1.23 o
  -2   3   3      240.12      253.89      2.76 o
  -1   3   3      370.03      401.74      2.61 o
   0   3   3        8.15        9.05      0.75 o
   1   3   3      681.59      796.03      4.56 o
   2   3   3      623.44      613.92      4.57 o
   3   3   3      297.98      403.02      2.82 o
   4   3   3       37.78       45.60      0.89 o
   5   3   3        3.11        4.13      0.77 o
   6   3   3        6.15        6.74      1.05 o
   7   3   3      395.08      359.64      2.45 o
   8   3   3       88.68       89.21      2.32 o
   9   3   3        2.99        1.66      1.45 o
  10   3   3        3.37        3.37      1.55 o
  11   3   3       10.90       16.67      2.16 o
  12   3   3        1.07        3.29      2.77 o
 -13   4   3        1.25        3.07      3.14 o
 -12   4   3        0.20        2.05      2.24 o
 -11   4   3        0.23        4.34      2.05 o
 -10   4   3        4.14        4.08      1.75 o
  -9   4   3        7.69        5.48      1.63 o
  -8   4   3       49.48       43.88      1.96 o
  -7   4   3       32.87       26.20      0.95 o
  -6   4   3        9.84       14.77      1.03 o
  -5   4   3      212.31      201.93      3.58 o
  -4   4   3      121.24      143.11      3.50 o
  -3   4   3      116.70      132.01      1.59 o
  -2   4   3      370.19      399.47     11.63 o
  -1   4   3      416.11      543.92      5.30 o
   0   4   3      189.80      289.02      1.72 o
   1   4   3       66.44       94.98      2.25 o
   2   4   3       98.85      111.35      1.29 o
   3   4   3      280.53      265.61      4.26 o
   4   4   3       29.62       31.32      0.84 o
   5   4   3       67.49       62.58      1.19 o
   6   4   3        4.71        8.25      0.91 o
   7   4   3       50.34       38.20      1.76 o
   8   4   3       25.31       18.96      1.71 o
   9   4   3       44.53       42.31      2.44 o
  10   4   3        0.96        0.68      1.91 o
  11   4   3        0.37        2.99      2.28 o
  12   4   3        1.62        4.74      2.45 o
 -13   5   3        1.99        7.34      4.69 o
 -12   5   3        1.52        2.49      2.85 o
 -11   5   3        1.15       -0.27      2.39 o
 -10   5   3        9.29        8.21      2.32 o
  -9   5   3       74.90       75.58      3.10 o
  -8   5   3       28.63       25.16      2.26 o
  -7   5   3       14.73       18.47      1.41 o
  -6   5   3       76.05       72.93      3.83 o
  -5   5   3      184.72      205.91      3.94 o
  -4   5   3       21.16       15.78      1.84 o
  -3   5   3      137.32      151.17      4.84 o
  -2   5   3      322.94      293.68      8.51 o
  -1   5   3      688.89      670.39      7.11 o
   0   5   3        2.36        1.18      0.72 o
   1   5   3      137.32      135.76      1.85 o
   2   5   3       11.52       10.66      1.16 o
   3   5   3       34.16       28.80      1.88 o
   4   5   3      156.32      166.24      3.85 o
   5   5   3       26.34       31.27      1.31 o
   6   5   3       29.85       26.14      1.70 o
   7   5   3        0.66        0.83      1.54 o
   8   5   3        1.72        1.21      1.54 o
   9   5   3        0.23        0.92      1.58 o
  10   5   3        6.10        9.80      2.22 o
  11   5   3        4.69        6.13      2.32 o
  12   5   3        0.03        2.72      3.94 o
 -12   6   3        0.11        0.96      2.82 o
 -11   6   3        4.80        6.06      2.52 o
 -10   6   3       51.67       50.78      3.08 o
  -9   6   3        0.48        1.13      2.32 o
  -8   6   3       41.39       36.93      2.89 o
  -7   6   3        0.42        1.70      1.76 o
  -6   6   3        0.59        3.07      4.03 o
  -5   6   3        7.08        7.89      1.82 o
  -4   6   3        4.65        6.96      1.59 o
  -2   6   3        0.86        1.02      0.60 o
  -1   6   3       48.28       41.67      2.29 o
   0   6   3       15.16       14.69      0.76 o
   1   6   3      104.35      104.98      1.30 o
   2   6   3        6.74        5.06      0.41 o
   3   6   3        4.47        4.89      1.19 o
   4   6   3      113.88      124.30      1.50 o
   5   6   3      298.79      272.48      2.83 o
   6   6   3       36.79       38.18      2.04 o
   7   6   3       16.24       12.54      1.68 o
   8   6   3        0.00        1.14      1.66 o
   9   6   3        1.95        1.44      1.83 o
  10   6   3        7.24       13.67      2.12 o
  11   6   3        0.01        1.63      2.41 o
 -12   7   3        0.01        0.12      2.80 o
 -11   7   3        0.70        1.81      2.98 o
 -10   7   3        0.68        0.84      2.90 o
  -9   7   3        2.20        2.32      2.69 o
  -8   7   3       18.40       14.83      2.31 o
  -7   7   3        2.28        4.23      3.52 o
  -6   7   3      130.11      129.65      2.90 o
  -5   7   3       45.03       36.61      2.25 o
  -4   7   3       40.15       38.07      1.97 o
  -3   7   3       19.43       25.65      3.18 o
  -2   7   3        1.61       -0.50      0.66 o
  -1   7   3       28.84       32.47      1.05 o
   0   7   3        9.86       11.00      1.05 o
   1   7   3       25.86       18.63      1.58 o
   2   7   3       68.02       59.56      3.15 o
   3   7   3       97.22       81.96      1.87 o
   4   7   3       28.63       28.14      1.54 o
   5   7   3       57.16       51.01      1.06 o
   6   7   3        9.83        6.70      1.28 o
   7   7   3        0.24       -0.50      1.61 o
   8   7   3       11.45       11.37      1.95 o
   9   7   3        0.50        0.93      1.97 o
  10   7   3        1.68        5.28      2.30 o
  11   7   3       28.54       36.61      2.75 o
 -11   8   3        0.89        2.19      4.16 o
 -10   8   3        1.76        4.64      3.04 o
  -9   8   3        1.20        1.08      2.59 o
  -8   8   3       19.22       15.76      2.62 o
  -7   8   3       47.11       47.07      2.43 o
  -6   8   3       10.41       12.89      2.51 o
  -5   8   3       80.51       73.23      1.46 o
  -4   8   3        1.62        3.44      1.05 o
  -3   8   3        0.33       -0.74      1.25 o
  -2   8   3        0.55       -0.37      0.99 o
  -1   8   3      183.06      166.96      2.20 o
   0   8   3        6.25        3.79      1.11 o
   1   8   3        3.55        4.32      0.98 o
   2   8   3        3.94        6.57      1.86 o
   3   8   3       79.19       74.42      1.90 o
   4   8   3       37.51       39.66      1.69 o
   5   8   3        2.36        2.13      0.89 o
   6   8   3        1.12        2.11      1.45 o
   7   8   3        3.19        2.71      1.87 o
   8   8   3       11.88       13.06      2.19 o
   9   8   3        1.25        2.99      2.13 o
  10   8   3        0.51        3.78      2.34 o
 -11   9   3        0.01        2.56      4.59 o
 -10   9   3        1.43        4.11      3.00 o
  -9   9   3        8.64       14.24      2.94 o
  -8   9   3        1.03        4.02      2.22 o
  -7   9   3        0.14        2.65      2.06 o
  -6   9   3        8.03        8.48      2.45 o
  -5   9   3       58.75       60.42      2.71 o
  -4   9   3       36.89       39.27      1.39 o
  -3   9   3        1.98        1.87      1.40 o
  -2   9   3       34.71       27.32      1.77 o
  -1   9   3       35.24       30.35      1.86 o
   0   9   3       30.35       18.97      1.82 o
   1   9   3       17.76       18.01      1.96 o
   2   9   3       64.31       52.64      2.74 o
   3   9   3       21.99       26.96      1.65 o
   4   9   3        0.68        2.69      1.40 o
   5   9   3        0.27        0.96      1.41 o
   6   9   3        2.76        3.35      2.52 o
   7   9   3       18.57       17.46      2.20 o
   8   9   3        2.23        1.83      2.15 o
   9   9   3        0.93        1.67      2.05 o
  10   9   3        0.00        1.41      4.48 o
 -10  10   3        2.59        5.92      3.06 o
  -9  10   3       24.44       23.93      2.94 o
  -8  10   3        0.64        0.09      3.42 o
  -7  10   3        0.26        2.83      3.06 o
  -6  10   3       27.38       27.39      3.63 o
  -5  10   3        1.95        1.24      2.22 o
  -4  10   3        0.86       -1.53      3.72 o
  -3  10   3        1.33        1.40      2.04 o
  -2  10   3       27.62       25.20      1.71 o
  -1  10   3       61.04       54.79      2.26 o
   0  10   3        0.60        0.26      1.77 o
   1  10   3       27.61       27.17      2.75 o
   2  10   3        0.19        2.14      1.96 o
   3  10   3        1.66        1.60      1.42 o
   4  10   3       10.71       13.44      1.92 o
   5  10   3        3.74        4.22      2.58 o
   6  10   3        9.43        8.79      3.04 o
   7  10   3        0.11        0.14      2.10 o
   8  10   3        6.29        8.97      2.20 o
   9  10   3        3.88        2.71      4.47 o
  -9  11   3        0.78        0.48      3.94 o
  -8  11   3        0.41        0.39      4.75 o
  -7  11   3        0.06        1.59      2.38 o
  -6  11   3        4.37        7.69      2.28 o
  -5  11   3        0.01       -0.04      2.27 o
  -4  11   3        5.96        5.07      3.53 o
  -3  11   3        0.00        0.67      3.57 o
  -2  11   3       30.82       33.98      2.13 o
  -1  11   3        8.28        5.80      1.93 o
   0  11   3        6.98        7.78      1.97 o
   1  11   3        0.55       -0.35      2.10 o
   2  11   3        0.99        0.40      2.08 o
   3  11   3        9.76       12.61      2.46 o
   4  11   3        0.05        2.04      2.41 o
   5  11   3        6.67        5.58      2.66 o
   6  11   3        2.14        5.32      2.87 o
   7  11   3       35.69       35.21      2.68 o
   8  11   3        2.69        3.84      2.26 o
  -7  12   3        1.24        7.60      4.79 o
  -6  12   3        0.01       -0.17      2.50 o
  -5  12   3        4.09        3.00      2.39 o
  -4  12   3        0.12        2.03      2.59 o
  -2  12   3        0.27        1.84      2.48 o
  -1  12   3        0.06       -1.14      2.38 o
   0  12   3        1.38        1.89      1.76 o
   1  12   3        0.28        1.36      2.57 o
   2  12   3        6.93        8.71      2.38 o
   3  12   3        0.15        0.40      2.57 o
   4  12   3        0.12        0.33      2.83 o
   5  12   3        0.32        3.81      2.83 o
   6  12   3        0.00        1.11      2.85 o
   7  12   3        1.29        2.78      2.31 o
  -6  13   3        0.54        3.04      5.01 o
  -5  13   3        2.31        4.36      2.75 o
  -4  13   3        5.04        6.86      2.73 o
  -3  13   3        8.41        7.88      4.37 o
  -2  13   3        8.27        4.88      2.85 o
  -1  13   3        8.97       12.83      2.85 o
   0  13   3        1.75        2.20      3.38 o
   1  13   3        2.41        3.37      2.82 o
   2  13   3       15.17       15.24      2.70 o
   3  13   3        0.14        0.79      2.92 o
   4  13   3        0.08        1.68      2.89 o
   5  13   3        3.00        6.69      2.96 o
   6  13   3        0.09        0.18      3.02 o
  -4  14   3        5.38        2.39      3.88 o
  -3  14   3        1.67        2.83      3.35 o
  -2  14   3        0.10       -0.23      3.08 o
  -1  14   3       10.73       10.93      3.44 o
   0  14   3        0.70        2.32      3.06 o
   1  14   3        2.44        5.13      3.20 o
   2  14   3        2.87        0.66      4.43 o
   3  14   3        0.13       -0.60      4.54 o
   4  14   3        2.41        2.18      3.20 o
  -2  15   3        0.00        2.81      4.35 o
  -1  15   3        0.72        2.17      4.35 o
   0  15   3        0.64        1.43      4.46 o
   1  15   3        5.95        8.31      4.78 o
 -14   0   4        6.13       10.92      4.64 o
 -12   0   4        5.87        2.37      2.27 o
 -10   0   4        4.23        7.36      2.35 o
  -8   0   4       88.15       79.31      2.53 o
  -6   0   4      159.03      138.25      2.38 o
  -4   0   4      431.31      404.15      7.07 o
  -2   0   4        5.68        7.82      0.55 o
   0   0   4        0.39        0.83      0.58 o
   2   0   4      204.31      175.52      1.34 o
   4   0   4        0.53       -0.15      0.83 o
   6   0   4      284.86      294.46      8.17 o
   8   0   4       47.31       43.52      2.45 o
  10   0   4        4.17        7.21      2.29 o
  12   0   4        0.62        1.81      3.60 o
 -14   1   4        0.01       -2.12      4.47 o
 -13   1   4        5.52        3.48      2.22 o
 -12   1   4        0.59        2.02      2.67 o
 -11   1   4        9.89        6.54      1.91 o
 -10   1   4        0.25        0.11      1.45 o
  -9   1   4       32.83       31.03      1.64 o
  -8   1   4       41.28       40.15      1.53 o
  -7   1   4       80.20      108.17      1.71 o
  -6   1   4       24.41       23.06      1.10 o
  -5   1   4       27.14       27.40      0.83 o
  -4   1   4       77.30       82.72      0.90 o
  -3   1   4     2710.40     2780.11     17.07 o
  -2   1   4      229.47      240.95      1.67 o
  -1   1   4     2117.01     2290.92     13.89 o
   0   1   4      102.31       77.48      0.89 o
   1   1   4      152.68      141.86      1.16 o
   2   1   4      548.96      583.03      3.11 o
   3   1   4      600.07      725.95      3.55 o
   4   1   4      166.95      149.10      1.09 o
   5   1   4        1.39        1.56      0.66 o
   6   1   4      337.06      351.75      2.64 o
   7   1   4        4.22        4.16      1.19 o
   8   1   4       17.18       10.41      1.42 o
   9   1   4       39.59       39.86      1.79 o
  10   1   4        5.05        7.21      1.60 o
  11   1   4        4.62        7.33      1.73 o
  12   1   4        0.99        1.89      2.38 o
 -13   2   4       13.24       13.92      2.41 o
 -12   2   4        0.63        1.07      2.02 o
 -11   2   4       17.01       12.85      1.96 o
 -10   2   4       45.25       37.97      2.19 o
  -9   2   4        0.54        0.13      1.50 o
  -8   2   4       45.79       49.12      1.86 o
  -7   2   4        0.00        0.67      1.59 o
  -6   2   4      245.48      242.52      2.50 o
  -5   2   4      192.13      202.82      2.56 o
  -4   2   4       69.53       66.19      1.51 o
  -3   2   4      225.18      252.76      2.99 o
  -2   2   4      136.55      178.00      2.57 o
  -1   2   4     1047.87     1262.71      7.44 o
   0   2   4      394.83      468.55      2.07 o
   1   2   4      275.81      222.24      2.32 o
   2   2   4      196.19      191.87      1.96 o
   3   2   4      183.09      201.09      2.64 o
   4   2   4       48.91       64.46      0.91 o
   5   2   4       25.68       23.86      0.85 o
   6   2   4      174.66      184.64      2.12 o
   7   2   4      477.40      429.28      2.74 o
   8   2   4        6.01        4.34      1.15 o
   9   2   4        0.13        0.67      1.44 o
  10   2   4        2.82        4.88      1.62 o
  11   2   4        3.16        4.70      2.31 o
  12   2   4        0.08        2.65      2.47 o
 -13   3   4        7.21        7.95      2.49 o
 -12   3   4       14.92       14.80      2.13 o
 -11   3   4        2.13        3.35      1.89 o
 -10   3   4        7.51       12.82      1.88 o
  -9   3   4        1.32        0.74      1.51 o
  -8   3   4        1.40        1.27      1.19 o
  -7   3   4       60.94       50.91      1.85 o
  -6   3   4        4.78        8.53      1.22 o
  -5   3   4       76.30      100.69      2.12 o
  -4   3   4        0.82        0.90      0.96 o
  -3   3   4      310.92      282.65      3.04 o
  -2   3   4      139.96      115.81      1.05 o
  -1   3   4        7.04        6.18      0.69 o
   0   3   4       30.91       31.60      0.77 o
   1   3   4      699.81      703.73      7.24 o
   2   3   4      196.12      221.58      2.03 o
   3   3   4      217.23      223.92      2.73 o
   4   3   4       19.49       16.18      0.79 o
   5   3   4       55.71       70.26      1.12 o
   6   3   4       52.95       43.97      1.22 o
   7   3   4        7.26       11.44      1.21 o
   8   3   4       19.60       18.91      1.33 o
   9   3   4       42.30       39.27      2.62 o
  10   3   4        3.93        4.98      1.89 o
  11   3   4        0.90        0.64      2.99 o
  12   3   4       13.98       18.00      3.41 o
 -13   4   4        0.04        3.13      3.18 o
 -12   4   4        0.19       -0.09      2.24 o
 -11   4   4        7.13        9.74      2.15 o
 -10   4   4       47.26       36.39      2.03 o
  -9   4   4       40.33       34.48      2.07 o
  -8   4   4        2.26        1.27      1.63 o
  -7   4   4      448.58      436.94      3.65 o
  -6   4   4       44.79       52.39      0.90 o
  -5   4   4       15.00       21.64      1.74 o
  -4   4   4      287.70      302.10      3.47 o
  -3   4   4      731.57      778.92      4.02 o
  -2   4   4      110.48      150.97      2.60 o
  -1   4   4      239.41      281.79      2.75 o
   0   4   4        3.08        1.96      0.81 o
   1   4   4      182.50      275.11      4.37 o
   2   4   4      409.07      450.54      5.05 o
   3   4   4      124.90      135.45      1.79 o
   4   4   4       49.07       46.07      0.95 o
   5   4   4      156.09      135.68      1.38 o
   6   4   4        1.53        1.59      0.89 o
   7   4   4        3.16        4.30      1.05 o
   8   4   4        3.61        1.33      1.63 o
   9   4   4        2.63        2.29      1.64 o
  10   4   4        0.13       -0.58      1.86 o
  11   4   4       14.17       16.70      2.54 o
  12   4   4        0.02        4.51      3.11 o
 -13   5   4        1.06        1.24      3.24 o
 -12   5   4        0.41        1.02      3.96 o
 -11   5   4        0.95        1.39      2.34 o
 -10   5   4        1.59        2.64      4.98 o
  -9   5   4        9.29        6.56      2.48 o
  -8   5   4       54.70       41.91      2.69 o
  -7   5   4       34.13       35.16      2.26 o
  -6   5   4      110.75      108.01      4.07 o
  -5   5   4       20.45       15.99      1.73 o
  -4   5   4       33.71       34.93      1.51 o
  -3   5   4      391.27      429.03      4.43 o
  -2   5   4       27.45       31.04      0.88 o
  -1   5   4       35.26       35.32      1.98 o
   0   5   4       48.48       59.17      1.09 o
   1   5   4        6.18        4.49      0.91 o
   2   5   4       62.36       76.57      1.87 o
   3   5   4       77.41       78.00      1.72 o
   4   5   4       51.82       48.54      0.81 o
   5   5   4       27.85       24.16      0.69 o
   6   5   4        5.27        4.10      1.15 o
   7   5   4       37.04       33.36      1.49 o
   8   5   4       12.22       13.64      1.80 o
   9   5   4        0.02        0.75      1.83 o
  10   5   4        0.00       -0.13      1.94 o
  11   5   4        1.07        2.55      3.25 o
 -12   6   4        1.17        2.15      2.91 o
 -11   6   4        0.40        1.50      2.58 o
 -10   6   4        0.03        0.36      3.65 o
  -9   6   4       92.54       85.22      8.61 o
  -8   6   4       15.44       16.90      2.30 o
  -7   6   4        0.00        0.77      2.16 o
  -6   6   4       92.75       89.63      2.68 o
  -5   6   4        7.69        5.45      1.96 o
  -4   6   4       33.71       37.42      2.05 o
  -3   6   4        2.24        3.86      1.76 o
  -2   6   4       76.81       86.82      1.33 o
  -1   6   4      174.17      210.89      2.20 o
   0   6   4       35.21       31.43      0.96 o
   1   6   4       39.43       42.21      1.14 o
   2   6   4       12.30       12.30      0.74 o
   3   6   4       19.17       12.68      1.41 o
   4   6   4        4.29        3.24      0.54 o
   5   6   4      102.53       99.15      3.23 o
   6   6   4        1.34        2.75      1.21 o
   7   6   4        0.67        4.59      1.30 o
   8   6   4        0.00        0.65      1.67 o
   9   6   4        0.69        2.43      1.79 o
  10   6   4        4.70        4.55      2.12 o
  11   6   4       46.77       60.45      5.75 o
 -12   7   4        2.25        2.01      2.92 o
 -11   7   4        3.79        0.72      2.75 o
 -10   7   4       17.08       13.70      2.95 o
  -9   7   4        8.95        7.17      2.56 o
  -8   7   4        0.37        1.10      2.40 o
  -7   7   4        6.19        3.87      2.96 o
  -6   7   4      106.35       96.02      2.80 o
  -5   7   4      117.16      122.98      2.98 o
  -4   7   4       10.92        9.55      1.89 o
  -3   7   4       45.97       42.20      3.68 o
  -2   7   4       37.11       41.45      2.03 o
  -1   7   4      133.39      156.16      3.76 o
   0   7   4       71.51       76.73      1.25 o
   1   7   4      414.59      385.56      3.07 o
   2   7   4       73.78       71.32      2.43 o
   3   7   4      401.23      352.00      4.20 o
   4   7   4        3.17        3.26      1.35 o
   5   7   4       72.03       71.05      2.01 o
   6   7   4        0.20        0.91      1.24 o
   7   7   4        0.05        0.98      1.32 o
   8   7   4       19.95       19.97      2.03 o
   9   7   4        0.02        1.79      1.97 o
  10   7   4        0.06        2.04      3.28 o
  11   7   4        0.11        2.94      4.41 o
 -11   8   4        0.69        2.19      2.95 o
 -10   8   4        0.11        2.28      3.08 o
  -9   8   4        3.24        4.81      2.76 o
  -8   8   4        0.44        2.36      2.35 o
  -7   8   4       49.28       46.24      2.44 o
  -6   8   4       37.22       35.26      2.35 o
  -5   8   4       61.06       68.24      2.60 o
  -4   8   4       26.99       21.30      2.09 o
  -3   8   4       35.50       26.46      1.68 o
  -2   8   4       43.91       40.73      1.12 o
  -1   8   4       14.42       11.84      1.14 o
   0   8   4       11.60        9.73      1.16 o
   1   8   4       71.20       69.01      1.45 o
   2   8   4      111.55       96.03      2.04 o
   3   8   4       23.99       21.02      1.58 o
   4   8   4       33.26       25.50      1.66 o
   5   8   4        0.25        2.83      1.43 o
   6   8   4        2.09        3.15      1.28 o
   7   8   4       18.63       18.86      1.57 o
   8   8   4        2.57        3.03      1.91 o
   9   8   4        0.01        2.27      2.08 o
  10   8   4        0.35        0.36      3.35 o
 -10   9   4        0.20        3.47      3.18 o
  -9   9   4        7.36       11.51      3.03 o
  -8   9   4       29.23       28.65      4.59 o
  -7   9   4       56.86       53.00      2.56 o
  -6   9   4        3.89        3.67      2.14 o
  -5   9   4       26.63       19.33      1.31 o
  -4   9   4        5.64        6.43      1.23 o
  -3   9   4       27.61       27.28      1.81 o
  -2   9   4        6.34        6.43      1.73 o
  -1   9   4      173.91      143.14      2.38 o
   0   9   4        0.01       -0.60      1.73 o
   1   9   4       19.30       16.93      1.99 o
   2   9   4       46.26       43.10      1.78 o
   3   9   4        0.09        1.50      1.45 o
   4   9   4        4.85        6.41      1.54 o
   5   9   4       14.90       14.73      1.66 o
   6   9   4        2.74        4.56      1.42 o
   7   9   4        0.20        1.31      1.96 o
   8   9   4        2.84        2.13      2.14 o
   9   9   4        0.00        2.65      3.25 o
  10   9   4        0.01        1.35      4.33 o
 -10  10   4        0.52        3.07      4.57 o
  -9  10   4        8.37       15.49      3.36 o
  -8  10   4        3.79        8.38      4.53 o
  -7  10   4        8.98       11.07      2.41 o
  -6  10   4        0.04        2.81      2.34 o
  -5  10   4       39.03       38.42      2.56 o
  -4  10   4        0.62        5.16      2.17 o
  -3  10   4       23.41       22.86      2.89 o
  -2  10   4       10.56        7.74      1.63 o
  -1  10   4        6.12        7.23      1.50 o
   0  10   4        6.79        9.77      1.88 o
   1  10   4        3.55        2.37      1.94 o
   2  10   4        6.41       10.00      1.62 o
   3  10   4        4.22        3.72      1.48 o
   4  10   4       15.31       16.30      1.74 o
   5  10   4        3.42        2.48      2.49 o
   6  10   4        3.38        1.51      2.61 o
   7  10   4       20.11       18.12      2.33 o
   8  10   4        0.18       -0.05      3.36 o
   9  10   4        0.59        4.04      3.83 o
  -9  11   4        0.98        7.06      4.74 o
  -8  11   4        0.41        3.60      4.08 o
  -7  11   4        0.10        0.83      2.38 o
  -6  11   4        2.01        2.80      2.57 o
  -5  11   4        2.34        3.48      2.53 o
  -4  11   4        1.89        3.65      2.54 o
  -3  11   4       31.94       27.66      3.91 o
  -2  11   4        2.41        1.79      1.69 o
  -1  11   4       10.93       10.82      1.65 o
   0  11   4        5.60        5.35      1.85 o
   1  11   4        0.01        0.89      1.96 o
   2  11   4       15.62       20.84      1.78 o
   3  11   4        1.13        0.91      1.62 o
   4  11   4        3.50        3.47      2.38 o
   5  11   4        1.90        1.73      2.64 o
   6  11   4        1.14        0.07      3.05 o
   7  11   4        0.96        5.74      2.99 o
   8  11   4        6.02        4.82      4.47 o
  -7  12   4        5.20        6.37      4.11 o
  -6  12   4        5.73        9.86      2.69 o
  -5  12   4        5.68        6.94      2.76 o
  -4  12   4        0.08        2.33      2.53 o
  -3  12   4        5.43        4.19      4.57 o
  -2  12   4        1.78        2.05      2.52 o
  -1  12   4        2.16        2.78      2.53 o
   0  12   4        2.26        2.83      1.94 o
   1  12   4        1.13        2.65      2.44 o
   2  12   4        1.14       -0.22      2.54 o
   3  12   4        3.49        5.19      2.73 o
   4  12   4        5.15        8.01      2.66 o
   5  12   4       10.36       11.71      2.83 o
   6  12   4        0.00       -0.86      2.97 o
   7  12   4        1.78        3.01      4.12 o
  -6  13   4        1.16        1.89      3.53 o
  -5  13   4        5.97        7.67      2.92 o
  -4  13   4        0.21        0.72      2.96 o
  -3  13   4        8.61        6.26      2.96 o
  -2  13   4        0.36        2.37      2.88 o
  -1  13   4       15.40       20.02      3.15 o
   0  13   4        0.89        0.09      2.93 o
   1  13   4        0.12       -0.44      2.49 o
   2  13   4        0.15        1.08      2.71 o
   3  13   4        2.34       -0.39      2.69 o
   4  13   4        0.07        3.48      3.75 o
   5  13   4        0.02        1.03      4.00 o
   6  13   4        1.26        1.30      4.05 o
  -5  14   4        0.00       -0.99      3.73 o
  -4  14   4        0.01        3.61      4.09 o
  -3  14   4        0.00        0.25      3.91 o
  -2  14   4        1.73        4.54      2.99 o
  -1  14   4        0.06        2.47      3.34 o
   0  14   4        1.88        1.00      3.32 o
   1  14   4        8.87       10.52      4.36 o
   2  14   4        0.28        2.17      4.13 o
   3  14   4        1.62       -0.48      4.04 o
   4  14   4        0.27       -1.04      2.88 o
 -13   0   5        3.27        3.60      3.44 o
 -11   0   5      109.80       95.53      3.50 o
  -9   0   5      120.75      114.27      2.88 o
  -7   0   5      301.77      327.93      3.75 o
  -5   0   5      119.35      111.01      1.60 o
  -3   0   5      795.37     1057.48      5.72 o
  -1   0   5       47.42       40.70      0.71 o
   1   0   5      345.88      457.60      2.60 o
   3   0   5     1105.86     1144.63      5.41 o
   5   0   5       28.69       28.37      1.30 o
   7   0   5        1.54        4.28      1.77 o
   9   0   5       73.01       68.14      2.95 o
  11   0   5       21.96       18.59      2.89 o
 -14   1   5        0.43        1.59      2.79 o
 -13   1   5        2.14        2.63      2.33 o
 -12   1   5       21.90       18.43      2.29 o
 -11   1   5       20.10       23.01      2.08 o
 -10   1   5       11.12       10.25      1.51 o
  -9   1   5        7.24        4.43      1.38 o
  -8   1   5        3.06        2.96      1.20 o
  -7   1   5        0.23        1.56      1.12 o
  -6   1   5      134.25      136.55      1.73 o
  -5   1   5        0.58        0.25      0.60 o
  -4   1   5       42.62       54.58      0.74 o
  -3   1   5     3121.05     3367.84     17.38 o
  -2   1   5      947.68     1025.65      2.70 o
  -1   1   5        0.38        0.60      0.55 o
   0   1   5      247.27      274.41      3.47 o
   1   1   5      745.74      670.57      3.70 o
   2   1   5       37.80       36.54      0.94 o
   3   1   5       34.20       25.08      0.82 o
   4   1   5        4.16        4.92      0.45 o
   5   1   5       25.47       22.28      0.97 o
   6   1   5       77.76       69.31      1.63 o
   7   1   5        8.35        8.23      1.28 o
   8   1   5        5.57        7.09      1.39 o
   9   1   5        0.01        0.68      1.45 o
  10   1   5        3.36        5.69      1.73 o
  11   1   5        1.17        4.89      2.29 o
  12   1   5        0.01        1.61      2.27 o
 -14   2   5        0.01        4.74      4.42 o
 -13   2   5        0.02        0.59      2.25 o
 -12   2   5        0.93        1.02      2.11 o
 -11   2   5        9.38       12.06      2.12 o
 -10   2   5        8.47        8.60      1.74 o
  -9   2   5       14.32       11.28      2.03 o
  -8   2   5       26.42       25.99      1.75 o
  -7   2   5        6.06        7.40      1.15 o
  -6   2   5      171.56      165.25      2.51 o
  -5   2   5      109.11      117.14      1.29 o
  -4   2   5       17.47       15.13      0.64 o
  -3   2   5     1035.39     1053.66      5.01 o
  -2   2   5       95.32      117.74      1.12 o
  -1   2   5       70.05       70.19      0.96 o
   0   2   5      576.71      573.56      4.06 o
   1   2   5      666.22      743.70      4.90 o
   2   2   5       18.37       14.45      0.57 o
   3   2   5       69.41       86.84      1.06 o
   4   2   5        7.49        9.20      0.69 o
   5   2   5        0.46        0.42      0.85 o
   6   2   5      246.28      237.15      2.14 o
   7   2   5       11.52       13.84      1.24 o
   8   2   5        0.09        1.40      1.35 o
   9   2   5        0.55        1.04      1.62 o
  10   2   5        0.00        4.19      2.53 o
  11   2   5        1.90        0.35      2.63 o
  12   2   5        5.68        6.71      3.33 o
 -13   3   5        2.16        5.39      2.32 o
 -12   3   5        2.14        1.11      2.01 o
 -11   3   5       37.21       35.00      2.30 o
 -10   3   5        0.53        1.14      1.73 o
  -9   3   5       20.30       15.26      1.70 o
  -8   3   5       50.05       49.21      1.97 o
  -7   3   5        5.17        7.69      1.38 o
  -6   3   5        0.88        3.04      1.26 o
  -5   3   5        0.54        0.97      0.84 o
  -4   3   5       45.35       43.61      0.84 o
  -3   3   5       21.91       35.17      0.68 o
  -2   3   5       11.38       12.61      0.50 o
  -1   3   5      332.72      300.11      2.53 o
   0   3   5        5.91        8.24      0.63 o
   1   3   5       40.31       35.88      0.79 o
   2   3   5       92.00      105.41      1.16 o
   3   3   5       59.41       56.18      1.37 o
   4   3   5      196.35      203.75      2.80 o
   5   3   5      165.20      130.01      1.47 o
   6   3   5       63.17       58.01      1.53 o
   7   3   5        9.39        6.91      1.16 o
   8   3   5        0.76        2.79      1.21 o
   9   3   5        6.25        2.71      2.36 o
  10   3   5       15.31       15.05      2.68 o
  11   3   5        8.17       12.02      3.09 o
  12   3   5        0.01        5.26      5.03 o
 -13   4   5        3.26        2.54      3.20 o
 -12   4   5        3.50        4.55      2.28 o
 -11   4   5       13.30       11.23      2.22 o
 -10   4   5        0.48        1.65      1.66 o
  -9   4   5       10.43       10.19      1.66 o
  -8   4   5        1.65        2.12      1.44 o
  -7   4   5        4.57        6.13      1.52 o
  -6   4   5       65.81       63.18      2.38 o
  -5   4   5       43.88       50.08      1.53 o
  -4   4   5        0.03        0.34      0.41 o
  -3   4   5      107.20      138.44      1.07 o
  -2   4   5      211.06      240.05      1.50 o
  -1   4   5      267.25      250.90      1.87 o
   0   4   5       21.67       15.76      1.50 o
   1   4   5        0.00        2.48      1.01 o
   2   4   5       22.11       30.94      1.12 o
   3   4   5        1.12        0.40      0.81 o
   4   4   5        9.84       11.36      0.78 o
   5   4   5       42.03       37.43      1.03 o
   6   4   5      230.73      201.03      2.33 o
   7   4   5        9.60        8.34      1.03 o
   8   4   5        1.19        1.40      1.52 o
   9   4   5       22.86       23.74      2.01 o
  10   4   5       13.96       12.81      2.15 o
  11   4   5        1.59        2.16      2.95 o
 -13   5   5        0.36        1.49      3.27 o
 -12   5   5        0.08        1.09      3.01 o
 -11   5   5       33.30       35.57      5.46 o
 -10   5   5        0.49        1.18      2.56 o
  -9   5   5       63.91       63.58      2.96 o
  -8   5   5        3.63        3.83      1.87 o
  -7   5   5      263.78      240.52      3.76 o
  -6   5   5       14.33       17.68      3.32 o
  -5   5   5      197.51      199.29      3.20 o
  -4   5   5        8.86        7.62      1.20 o
  -3   5   5       29.62       22.10      1.19 o
  -2   5   5        1.21        0.84      1.34 o
  -1   5   5      185.52      160.38      2.17 o
   0   5   5        4.13        1.43      1.00 o
   1   5   5      366.08      380.87      4.04 o
   2   5   5       66.05       61.78      2.11 o
   3   5   5       74.91       69.51      1.74 o
   4   5   5       12.10       14.00      0.95 o
   5   5   5       70.01       74.97      1.10 o
   6   5   5        6.32        7.46      0.80 o
   7   5   5        3.62        3.63      1.28 o
   8   5   5        6.31        3.68      1.69 o
   9   5   5        1.54        2.27      1.82 o
  10   5   5        3.17        2.71      4.19 o
  11   5   5       14.30       14.62      3.18 o
 -12   6   5        2.43        5.17      2.98 o
 -11   6   5        2.34        6.19      2.84 o
 -10   6   5        5.09        4.21      2.78 o
  -9   6   5        0.68        1.02      2.30 o
  -8   6   5        0.12        1.25      2.11 o
  -7   6   5        2.16        2.29      2.02 o
  -6   6   5       30.56       31.55      2.28 o
  -5   6   5      200.63      207.03      3.46 o
  -4   6   5        2.01        3.42      1.86 o
  -3   6   5      227.77      236.21      4.53 o
  -2   6   5       44.43       43.91      1.30 o
  -1   6   5       15.77       12.33      1.24 o
   0   6   5       85.73       76.81      2.11 o
   1   6   5       49.86       50.90      2.16 o
   2   6   5      138.38      143.97      1.52 o
   3   6   5      300.49      281.87      2.84 o
   4   6   5       48.80       30.50      1.61 o
   5   6   5       16.80       12.80      1.23 o
   6   6   5        9.28        6.63      1.25 o
   7   6   5        2.61        2.21      1.26 o
   8   6   5       16.52       13.35      1.79 o
   9   6   5        0.02       -0.70      2.70 o
  10   6   5        0.00        1.19      3.19 o
 -12   7   5        6.89        7.75      3.29 o
 -11   7   5        0.16        0.20      2.87 o
 -10   7   5        0.26       -0.53      2.44 o
  -9   7   5        3.34        4.93      3.24 o
  -8   7   5        3.32        2.93      2.23 o
  -7   7   5        0.55        1.57      3.45 o
  -6   7   5       13.94       11.41      2.18 o
  -5   7   5        4.70        4.41      2.06 o
  -4   7   5       56.12       53.63      2.46 o
  -3   7   5       22.95       20.19      2.02 o
  -2   7   5      118.73      107.75      1.70 o
  -1   7   5        2.53        4.10      1.19 o
   0   7   5      127.28      126.19      1.84 o
   1   7   5      203.73      195.28      2.05 o
   2   7   5      297.15      295.71      2.18 o
   3   7   5       41.36       40.86      1.73 o
   4   7   5      173.03      157.88      2.54 o
   5   7   5        0.13        1.65      1.21 o
   6   7   5        0.78        2.10      1.27 o
   7   7   5        0.08        2.02      1.41 o
   8   7   5        4.52        4.98      1.85 o
   9   7   5       14.74       17.01      2.99 o
  10   7   5        8.03       10.29      3.20 o
 -11   8   5        0.01        0.52      2.98 o
 -10   8   5        1.02       -0.58      2.61 o
  -9   8   5        0.89        1.95      2.25 o
  -8   8   5        1.12        3.53      2.40 o
  -7   8   5        0.38        0.78      1.89 o
  -6   8   5        0.11        1.48      1.89 o
  -5   8   5       29.39       25.14      2.44 o
  -4   8   5        2.48        4.37      2.06 o
  -3   8   5       24.41       17.75      3.31 o
  -2   8   5       80.44       58.77      2.66 o
  -1   8   5      174.58      159.00      1.97 o
   0   8   5        6.10        6.17      1.27 o
   1   8   5       58.29       56.28      3.79 o
   2   8   5        0.92        1.12      1.44 o
   3   8   5        0.18        1.03      1.37 o
   4   8   5       40.80       32.25      1.81 o
   5   8   5        2.99        3.82      1.52 o
   6   8   5        1.88        4.06      1.39 o
   7   8   5        0.64        1.69      1.57 o
   8   8   5        2.91        3.86      2.92 o
   9   8   5        3.31        5.36      2.77 o
 -10   9   5        6.37       11.50      3.32 o
  -9   9   5        4.71        7.70      3.99 o
  -8   9   5        3.54        4.07      4.19 o
  -7   9   5       63.66       67.27      2.92 o
  -6   9   5       18.96       19.58      2.34 o
  -5   9   5       10.16       10.46      1.96 o
  -4   9   5        3.10        2.70      1.31 o
  -3   9   5        6.97        6.58      1.97 o
  -2   9   5       28.09       23.33      1.56 o
  -1   9   5        9.24        8.96      1.74 o
   0   9   5        0.33        2.06      1.72 o
   1   9   5        3.56        5.41      1.79 o
   2   9   5       34.29       32.45      1.73 o
   3   9   5        1.82        1.63      1.49 o
   4   9   5       12.90       11.86      1.67 o
   5   9   5        7.16        7.50      1.66 o
   6   9   5        1.79        3.13      1.41 o
   7   9   5        1.00       -1.24      3.43 o
   8   9   5        0.88        2.01      3.20 o
   9   9   5        0.04        1.63      3.77 o
  -9  10   5        5.02        7.41      2.95 o
  -8  10   5       11.92       13.35      4.81 o
  -7  10   5       32.05       31.01      3.13 o
  -6  10   5        6.37        5.64      2.42 o
  -5  10   5        1.36        2.19      2.27 o
  -4  10   5        0.00       -0.53      1.41 o
  -3  10   5        6.00        4.39      1.80 o
  -2  10   5        3.31        3.08      1.52 o
  -1  10   5        0.72        1.85      1.61 o
   0  10   5       14.35       12.83      1.89 o
   1  10   5        0.01        0.35      1.95 o
   2  10   5       41.41       43.09      1.91 o
   3  10   5        0.01        2.84      1.52 o
   4  10   5        5.74        6.37      1.72 o
   5  10   5        2.58        4.08      2.58 o
   6  10   5        0.84       -0.09      2.89 o
   7  10   5        0.03        0.87      3.16 o
   8  10   5       12.46       12.09      3.99 o
   9  10   5        1.99        5.89      4.30 o
  -8  11   5        1.66        2.10      3.85 o
  -7  11   5        1.88        3.75      2.58 o
  -6  11   5        2.69        1.17      2.74 o
  -5  11   5        0.78        1.38      2.56 o
  -4  11   5        0.82        3.47      2.59 o
  -3  11   5        9.43       11.48      4.28 o
  -2  11   5        0.05        1.51      1.52 o
  -1  11   5        1.04       -0.09      1.67 o
   0  11   5        0.95        2.77      1.89 o
   1  11   5        5.40        6.81      2.27 o
   2  11   5        0.22        3.77      1.64 o
   3  11   5        0.02        3.30      1.75 o
   4  11   5        0.98        5.11      2.37 o
   5  11   5       24.65       21.84      3.11 o
   6  11   5        0.63       -0.72      2.81 o
   7  11   5        0.63        3.23      4.89 o
   8  11   5        0.88        0.61      3.97 o
  -7  12   5        0.14        0.90      2.67 o
  -6  12   5        2.34        3.77      2.63 o
  -5  12   5        5.41       10.52      2.77 o
  -4  12   5        1.06        2.19      2.83 o
  -3  12   5        0.70        4.04      2.74 o
  -2  12   5        2.48        2.27      2.71 o
  -1  12   5        4.19        8.14      1.94 o
   0  12   5        1.19        2.68      1.84 o
   1  12   5        2.70        4.78      2.36 o
   2  12   5        2.44        5.32      2.43 o
   3  12   5        7.31        8.92      2.61 o
   4  12   5        0.15       -0.29      2.65 o
   5  12   5        1.40       -0.31      2.93 o
   6  12   5        6.05        2.45      3.03 o
  -6  13   5        0.37        2.40      3.90 o
  -5  13   5        4.17        6.02      2.96 o
  -4  13   5        0.66        0.45      2.24 o
  -3  13   5        4.60        4.33      2.82 o
  -2  13   5        1.38        4.69      2.95 o
  -1  13   5        5.21        7.43      2.84 o
   0  13   5        0.60       -0.80      2.90 o
   1  13   5        0.67        0.19      3.60 o
   2  13   5        5.40        4.82      2.83 o
   3  13   5        0.02        1.59      2.64 o
   4  13   5        0.65        0.64      2.81 o
  -5  14   5        0.00        0.99      3.70 o
  -4  14   5        0.00       -2.01      3.95 o
  -3  14   5        0.12        0.74      3.72 o
   3  14   5        0.94        5.42      4.06 o
 -14   0   6        5.51       -0.59      4.30 o
 -12   0   6        9.65       12.59      2.79 o
 -10   0   6       13.38        7.78      2.02 o
  -8   0   6        0.48        0.90      1.72 o
  -6   0   6      244.01      280.55      7.32 o
  -4   0   6       87.07       83.96      1.28 o
  -2   0   6      684.80      702.40      6.57 o
   0   0   6       26.95       27.53      1.05 o
   2   0   6       27.40       16.05      0.61 o
   4   0   6       36.37       30.96      0.85 o
   6   0   6      479.96      463.41      5.76 o
   8   0   6        4.31       12.13      1.99 o
  10   0   6        0.00        3.35      2.37 o
 -14   1   6        0.08        2.60      2.96 o
 -13   1   6        2.82        2.59      2.18 o
 -12   1   6        0.00        0.64      1.88 o
 -11   1   6       94.82      100.61      2.41 o
 -10   1   6        7.70       11.64      1.54 o
  -9   1   6       59.92       64.08      1.82 o
  -8   1   6        2.86        0.95      1.26 o
  -7   1   6       19.07       19.75      1.25 o
  -6   1   6      126.57      127.82      1.68 o
  -5   1   6       15.59       16.47      0.75 o
  -4   1   6       94.46      139.60      1.28 o
  -3   1   6     1086.60     1146.53      5.07 o
  -2   1   6      912.94      999.38      6.13 o
  -1   1   6       49.82       67.77      0.84 o
   0   1   6        8.72        9.58      0.70 o
   1   1   6      132.22      161.91      1.42 o
   2   1   6       19.21        9.49      0.71 o
   3   1   6       31.99       42.46      1.10 o
   4   1   6      382.80      356.84      3.24 o
   5   1   6        3.76        1.27      1.06 o
   6   1   6      140.45      126.94      1.75 o
   7   1   6        0.10        0.14      1.25 o
   8   1   6        0.11        2.24      1.30 o
   9   1   6        4.76        1.99      1.60 o
  10   1   6        0.65        1.64      1.64 o
  11   1   6        0.53        3.93      2.28 o
 -14   2   6        0.08       -0.78      4.21 o
 -13   2   6        8.14        8.19      2.29 o
 -12   2   6        6.82        7.00      2.11 o
 -11   2   6       23.26       17.53      2.58 o
 -10   2   6       42.18       43.89      2.01 o
  -9   2   6        0.05        1.30      1.55 o
  -8   2   6        5.75        6.65      1.45 o
  -7   2   6       43.31       47.26      1.61 o
  -6   2   6        0.06        0.71      0.92 o
  -5   2   6        4.79        5.46      0.75 o
  -4   2   6       31.67       36.33      0.74 o
  -3   2   6     2391.61     2497.22     13.43 o
  -2   2   6     1652.91     1747.92      6.60 o
  -1   2   6        1.77        5.05      1.07 o
   0   2   6      446.65      505.69      2.41 o
   1   2   6      175.43      172.54      1.18 o
   2   2   6      221.05      286.98      1.96 o
   3   2   6      122.24      130.76      1.56 o
   4   2   6      162.57      165.70      1.99 o
   5   2   6      233.05      210.91      3.33 o
   6   2   6        3.88        1.81      1.21 o
   7   2   6        0.45        1.75      1.42 o
   8   2   6        0.28        1.24      1.54 o
   9   2   6        0.49        0.89      1.95 o
  10   2   6        0.10       -0.75      2.42 o
  11   2   6        0.20        1.72      2.78 o
  12   2   6        0.47        0.63      4.55 o
 -14   3   6        1.15        2.11      3.80 o
 -13   3   6        0.95        2.10      2.29 o
 -12   3   6        0.49        0.85      2.17 o
 -11   3   6       18.72       20.06      2.25 o
 -10   3   6        3.38        2.42      1.73 o
  -9   3   6        7.43       11.61      2.13 o
  -8   3   6       47.64       42.54      1.92 o
  -7   3   6       12.37       12.06      1.44 o
  -6   3   6       50.92       40.50      1.53 o
  -5   3   6       43.99       45.35      1.12 o
  -4   3   6        0.23        0.34      0.85 o
  -3   3   6       80.97       73.86      1.63 o
  -2   3   6      285.71      350.88      2.17 o
  -1   3   6       69.75       92.76      1.83 o
   0   3   6      113.06      144.05      2.95 o
   1   3   6       33.31       31.69      0.72 o
   2   3   6      101.41      112.44      1.89 o
   3   3   6       46.36       41.71      0.83 o
   4   3   6        2.47        3.61      0.86 o
   5   3   6       14.53       14.55      0.93 o
   6   3   6      346.91      320.75      2.30 o
   7   3   6        2.47        5.84      1.25 o
   8   3   6       11.35        9.90      1.58 o
   9   3   6        4.13        0.61      2.26 o
  10   3   6       26.52       26.66      3.19 o
  11   3   6        0.00        0.95      2.86 o
 -13   4   6        0.03        1.38      2.87 o
 -12   4   6       10.92       12.89      2.22 o
 -11   4   6       44.75       36.94      2.22 o
 -10   4   6        1.02        0.59      1.69 o
  -9   4   6      126.74      107.39      3.39 o
  -8   4   6       15.60       14.96      1.55 o
  -7   4   6       45.51       43.49      2.22 o
  -6   4   6       43.47       45.36      1.36 o
  -5   4   6      112.99      114.74      2.66 o
  -4   4   6        6.71        9.89      0.85 o
  -3   4   6       19.45       16.95      0.67 o
  -2   4   6       59.27       55.18      0.78 o
  -1   4   6       43.51       48.08      0.82 o
   0   4   6       49.75       44.58      1.12 o
   1   4   6       81.07       72.27      1.55 o
   2   4   6        5.04        4.87      0.54 o
   3   4   6        1.13        1.66      0.75 o
   4   4   6       36.61       38.35      1.08 o
   5   4   6        5.36        4.53      0.86 o
   6   4   6       62.34       60.61      1.25 o
   7   4   6       23.37       23.28      1.18 o
   8   4   6        1.84        2.27      1.57 o
   9   4   6        0.06        0.67      2.45 o
  10   4   6        0.02       -2.39      3.45 o
  11   4   6        0.33        0.02      2.95 o
 -13   5   6        0.32        4.55      4.00 o
 -12   5   6        0.11        0.38      2.81 o
 -11   5   6        0.71        5.03      2.76 o
 -10   5   6       13.29       15.02      2.85 o
  -9   5   6        3.63        1.74      2.35 o
  -8   5   6        5.79        7.91      1.86 o
  -7   5   6        0.06        2.96      1.88 o
  -6   5   6       71.43       65.53      3.64 o
  -5   5   6        6.44        8.24      1.99 o
  -4   5   6        1.46        1.32      1.09 o
  -3   5   6       14.98       12.86      1.04 o
  -2   5   6       12.81       16.44      0.98 o
  -1   5   6        0.91        1.23      0.89 o
   0   5   6       26.54       19.86      1.51 o
   1   5   6       10.37       12.91      2.27 o
   2   5   6      146.07      140.81      2.02 o
   3   5   6      118.23      119.06      2.63 o
   4   5   6       38.89       28.90      0.93 o
   5   5   6        2.82        2.80      0.81 o
   6   5   6        1.11        1.43      1.14 o
   7   5   6        0.30        0.82      1.20 o
   8   5   6       15.47       12.13      2.51 o
   9   5   6        0.52        1.40      3.36 o
  10   5   6       10.49       14.21      3.35 o
  11   5   6        0.17       -0.68      3.91 o
 -12   6   6        0.01        2.49      3.57 o
 -11   6   6       31.96       37.83      3.33 o
 -10   6   6        5.38        8.15      2.88 o
  -9   6   6        7.12        7.08      2.62 o
  -8   6   6       15.80       15.94      2.33 o
  -7   6   6        5.78        6.63      2.16 o
  -6   6   6        0.10        2.10      2.08 o
  -5   6   6        0.00        1.30      1.76 o
  -4   6   6        1.17        2.65      1.25 o
  -3   6   6       61.06       56.21      2.29 o
  -2   6   6      168.53      169.82      2.68 o
  -1   6   6       21.50       22.21      1.27 o
   0   6   6      107.48      111.80      2.61 o
   1   6   6      101.19      101.00      2.65 o
   2   6   6      136.80      124.33      2.08 o
   3   6   6       55.97       54.66      1.82 o
   4   6   6       15.57       11.07      1.07 o
   5   6   6       24.74       23.43      1.30 o
   6   6   6        2.15        2.08      1.21 o
   7   6   6       12.64       13.62      1.44 o
   8   6   6        0.21        4.02      2.46 o
   9   6   6       34.70       38.68      3.38 o
  10   6   6        9.70       13.84      3.23 o
 -12   7   6        0.95        4.14      4.69 o
 -11   7   6       11.98       11.54      3.04 o
 -10   7   6        0.00        1.72      3.83 o
  -9   7   6        0.66        1.28      2.09 o
  -8   7   6        6.18        5.11      2.20 o
  -7   7   6        0.75        4.12      3.58 o
  -6   7   6       19.76       21.57      2.37 o
  -5   7   6        1.07        1.68      2.04 o
  -4   7   6       10.32       10.00      2.18 o
  -3   7   6       14.46       15.98      2.12 o
  -2   7   6       31.95       32.84      1.22 o
  -1   7   6       11.81       10.80      1.33 o
   0   7   6        0.93        1.26      1.38 o
   1   7   6       55.53       42.81      2.46 o
   2   7   6       30.74       26.53      1.74 o
   3   7   6        0.71        1.59      1.38 o
   4   7   6       45.98       40.83      1.41 o
   5   7   6        0.69        0.15      1.18 o
   6   7   6        7.66       10.26      1.32 o
   7   7   6       10.34       12.52      1.83 o
   8   7   6        1.28        3.20      2.42 o
   9   7   6        2.29        4.12      2.90 o
  10   7   6        6.76        6.00      4.42 o
 -11   8   6        1.32        3.02      3.21 o
 -10   8   6        3.65        5.00      3.14 o
  -9   8   6        9.51        8.65      2.58 o
  -8   8   6       16.73       18.50      3.67 o
  -7   8   6       14.01       10.62      2.17 o
  -6   8   6        0.31        2.06      1.84 o
  -5   8   6       23.60       26.86      2.40 o
  -4   8   6        7.99       10.21      2.15 o
  -3   8   6       24.63       20.30      2.23 o
  -2   8   6      157.46      142.13      2.87 o
  -1   8   6        1.24        1.20      1.48 o
   0   8   6        0.31        0.42      1.59 o
   1   8   6        0.87        2.01      1.95 o
   2   8   6        1.76        1.91      1.42 o
   3   8   6        0.06        0.40      1.44 o
   4   8   6       45.41       41.93      1.85 o
   5   8   6        1.76        2.98      1.29 o
   6   8   6        8.82       11.24      1.79 o
   7   8   6        0.58        3.50      1.78 o
   8   8   6        0.05        0.16      2.82 o
   9   8   6        0.23       -0.71      2.98 o
  10   8   6        5.17        4.84      4.39 o
 -10   9   6        3.65        6.55      2.97 o
  -9   9   6       16.15       24.06      3.24 o
  -8   9   6        8.78       15.35      4.59 o
  -7   9   6        2.63        5.32      2.31 o
  -6   9   6       11.90       12.75      2.50 o
  -5   9   6        2.46        4.92      2.41 o
  -4   9   6        0.43        1.90      2.12 o
  -3   9   6       15.77       12.26      2.27 o
  -2   9   6        2.92        1.81      1.43 o
  -1   9   6        0.00       -0.27      2.23 o
   0   9   6       32.91       35.89      2.10 o
   1   9   6       20.17       20.38      3.51 o
   2   9   6        0.31        3.35      1.52 o
   3   9   6        0.04        1.57      1.57 o
   4   9   6        0.29       -1.03      1.53 o
   5   9   6        9.53       10.85      1.83 o
   6   9   6        1.42        1.00      1.86 o
   7   9   6        3.85        5.69      2.56 o
   8   9   6        5.16        5.41      3.11 o
   9   9   6        0.10        2.34      3.99 o
  -9  10   6        2.30        5.47      2.92 o
  -8  10   6        0.01        8.84      4.84 o
  -7  10   6       10.41        8.81      2.62 o
  -6  10   6        3.07        4.08      3.26 o
  -5  10   6        2.35        4.54      2.52 o
  -4  10   6        6.07        3.84      1.57 o
  -3  10   6        5.93        3.51      1.35 o
  -2  10   6        4.37        2.80      1.47 o
  -1  10   6        8.40        6.54      1.65 o
   0  10   6        0.28        1.89      1.84 o
   1  10   6       18.77       18.53      2.37 o
   2  10   6       16.58       17.07      1.71 o
   3  10   6        3.60        6.27      1.65 o
   4  10   6       11.31       12.15      1.80 o
   5  10   6        4.84        4.85      1.85 o
   6  10   6       14.04       17.31      3.28 o
   7  10   6        7.35        9.95      3.04 o
   8  10   6        1.84        4.46      3.81 o
  -8  11   6        0.08        4.26      4.62 o
  -7  11   6        7.23        6.74      2.80 o
  -6  11   6        4.63        7.91      2.72 o
  -5  11   6        2.71        4.76      2.76 o
  -4  11   6        0.15        0.08      2.71 o
  -3  11   6       23.29       23.20      1.60 o
  -2  11   6        8.32        8.60      1.73 o
  -1  11   6        0.59        1.02      1.69 o
   0  11   6        1.15        0.56      1.98 o
   1  11   6        4.32        4.63      2.11 o
   2  11   6        0.86        1.85      1.68 o
   3  11   6        2.58        4.72      1.83 o
   4  11   6        1.81        9.45      2.61 o
   5  11   6        6.58        7.25      2.58 o
   6  11   6       12.02       11.87      2.96 o
  -7  12   6        0.71       -0.21      3.45 o
  -6  12   6        1.98        3.10      3.07 o
  -5  12   6       14.48       13.17      3.16 o
  -4  12   6        4.62        5.57      3.06 o
  -3  12   6       24.31       28.93      3.56 o
  -2  12   6        1.82        2.66      2.56 o
  -1  12   6        4.86        3.93      1.94 o
   0  12   6        0.16       -0.92      1.91 o
   1  12   6        4.92        7.33      1.90 o
   2  12   6        0.17        2.90      1.89 o
   3  12   6        1.58        5.70      3.97 o
   5  12   6        1.59       -0.11      4.13 o
  -6  13   6        0.09       -1.05      4.04 o
  -5  13   6        3.26        3.96      4.23 o
  -4  13   6        0.78        2.40      3.02 o
  -3  13   6        3.29        7.89      3.09 o
  -2  13   6        9.84        9.29      4.46 o
  -1  13   6        0.54       -1.30      5.09 o
   0  13   6        0.07       -1.39      5.17 o
   1  13   6        0.10        2.15      3.40 o
   2  13   6        0.02        2.87      3.99 o
   4  13   6        0.39        0.39      4.37 o
 -13   0   7        8.68        5.25      3.04 o
 -11   0   7        7.90       12.21      2.38 o
  -9   0   7      106.88      102.28      2.84 o
  -7   0   7        2.31        0.55      1.57 o
  -5   0   7       46.75       57.16      1.29 o
  -3   0   7      253.13      300.18      2.16 o
  -1   0   7      527.33      559.45      1.79 o
   1   0   7     1130.97     1124.85      4.43 o
   3   0   7       93.44       79.87      1.25 o
   5   0   7      102.91      114.88      1.35 o
   7   0   7        0.06        3.19      1.72 o
   9   0   7       12.58       13.75      2.41 o
  11   0   7        0.17        1.39      4.39 o
 -14   1   7        1.11        2.13      2.72 o
 -13   1   7        0.03       -0.48      2.24 o
 -12   1   7        7.22        6.84      2.09 o
 -11   1   7        2.52        1.67      1.67 o
 -10   1   7       11.31       11.02      1.51 o
  -9   1   7        0.48        1.28      1.37 o
  -8   1   7       43.06       42.47      1.56 o
  -7   1   7      148.04      121.32      2.08 o
  -6   1   7        0.61       -0.05      1.01 o
  -5   1   7       17.70       11.67      0.75 o
  -4   1   7      435.14      473.56      3.21 o
  -3   1   7        4.53        4.50      0.49 o
  -2   1   7       69.18       62.16      0.90 o
  -1   1   7       51.15       62.09      1.36 o
   0   1   7      121.58      126.02      1.52 o
   1   1   7        0.52        0.24      0.68 o
   2   1   7      243.98      288.36      3.33 o
   3   1   7       41.87       40.85      0.87 o
   4   1   7        0.13        0.91      0.81 o
   5   1   7      121.80      116.44      2.31 o
   6   1   7      142.95      127.88      2.10 o
   7   1   7        0.15        2.25      1.39 o
   8   1   7        9.70       12.81      1.73 o
   9   1   7        0.78       -0.18      1.85 o
  10   1   7        0.35       -1.21      2.67 o
  11   1   7        0.10       -0.54      2.70 o
 -14   2   7        0.01        0.73      4.29 o
 -13   2   7        7.12        7.55      2.29 o
 -12   2   7        0.14        2.72      2.15 o
 -11   2   7        7.00        6.31      1.93 o
 -10   2   7        1.53        1.87      1.61 o
  -9   2   7        2.32        4.83      1.56 o
  -8   2   7        0.93       -0.57      1.38 o
  -7   2   7       15.44       17.92      1.29 o
  -6   2   7       55.91       53.02      1.17 o
  -5   2   7       85.20       79.36      1.13 o
  -4   2   7      541.61      494.42      6.00 o
  -3   2   7       53.19       50.84      1.17 o
  -2   2   7      392.53      458.83      3.58 o
  -1   2   7       11.58        9.60      1.02 o
   0   2   7      213.50      183.79      2.69 o
   1   2   7       44.63       44.28      0.70 o
   2   2   7        1.19        1.06      0.68 o
   3   2   7       11.28        8.87      0.98 o
   4   2   7      190.78      207.80      2.09 o
   5   2   7        5.14        5.84      1.18 o
   6   2   7      100.37       93.12      1.88 o
   7   2   7        1.48        1.68      1.36 o
   8   2   7       28.64       27.56      1.83 o
   9   2   7        6.33        8.17      2.38 o
  10   2   7       25.77       26.95      3.02 o
  11   2   7        0.76        3.06      3.07 o
 -14   3   7        2.21        3.12      4.23 o
 -13   3   7        4.88        4.20      2.34 o
 -12   3   7        3.12        5.73      1.99 o
 -11   3   7        5.62        4.51      1.88 o
 -10   3   7        5.93        4.86      1.82 o
  -9   3   7       19.17       16.97      1.96 o
  -8   3   7        4.57        1.81      1.45 o
  -7   3   7        5.18       10.20      1.34 o
  -6   3   7       28.06       25.98      1.17 o
  -5   3   7        0.06        1.80      0.86 o
  -4   3   7      196.49      208.79      1.90 o
  -3   3   7      267.97      273.83      5.43 o
  -2   3   7      140.61      151.71      1.51 o
  -1   3   7        6.84       10.61      0.68 o
   0   3   7        6.98       10.63      0.40 o
   1   3   7       19.82       18.42      0.63 o
   2   3   7       18.31       17.75      1.01 o
   3   3   7        5.37        3.90      1.75 o
   4   3   7      128.43      124.08      2.19 o
   5   3   7        2.26        2.03      1.14 o
   6   3   7       81.98       64.36      1.83 o
   7   3   7        4.28        3.37      1.29 o
   8   3   7        7.52        8.98      2.10 o
   9   3   7        0.04        1.86      2.25 o
  10   3   7        1.62       -1.24      2.73 o
  11   3   7        2.87        7.38      3.26 o
 -13   4   7        3.40        2.22      3.17 o
 -12   4   7        7.07       12.83      3.10 o
 -11   4   7        2.83        6.50      1.99 o
 -10   4   7       17.21       14.94      1.96 o
  -9   4   7       10.80        5.67      2.52 o
  -8   4   7      132.71      138.33      3.27 o
  -7   4   7       64.18       67.71      1.58 o
  -6   4   7        9.63        8.71      1.26 o
  -5   4   7       25.96       21.64      1.27 o
  -4   4   7       71.06       96.36      1.21 o
  -3   4   7       13.87       10.97      0.57 o
  -2   4   7        7.35        8.00      0.83 o
  -1   4   7       63.11       75.77      2.24 o
   0   4   7       13.16       15.95      0.63 o
   1   4   7        1.34        1.89      0.75 o
   2   4   7      105.41       99.61      1.08 o
   3   4   7        0.00       -0.02      0.62 o
   4   4   7       79.37       60.61      1.16 o
   5   4   7        1.72        0.97      0.83 o
   6   4   7        0.34        0.73      0.92 o
   7   4   7        3.11        5.81      1.76 o
   8   4   7       20.60       17.63      2.74 o
   9   4   7        0.31        2.40      2.62 o
  10   4   7       25.57       29.24      3.17 o
  11   4   7        0.48       -0.94      4.19 o
 -12   5   7        0.20        2.93      3.70 o
 -11   5   7       34.42       33.93      3.66 o
 -10   5   7        1.88        2.31      2.43 o
  -9   5   7       44.17       35.57      2.61 o
  -8   5   7        6.35        6.39      2.32 o
  -7   5   7       20.71       22.57      2.26 o
  -6   5   7        3.11        0.88      3.05 o
  -5   5   7      136.78      143.50      1.23 o
  -4   5   7        1.90        0.75      0.69 o
  -3   5   7       11.24       15.04      0.80 o
  -2   5   7       16.59       18.86      0.63 o
  -1   5   7       62.63       70.44      1.17 o
   0   5   7        5.63        6.25      1.17 o
   1   5   7      339.53      332.04      7.62 o
   2   5   7       13.19       13.24      1.01 o
   3   5   7       77.83       69.93      1.26 o
   4   5   7        2.26        2.90      0.95 o
   5   5   7        1.17        0.75      0.83 o
   6   5   7        8.45        5.15      1.67 o
   7   5   7       11.90       12.36      1.69 o
   8   5   7        0.36        1.51      3.25 o
   9   5   7        4.59        8.70      2.58 o
  10   5   7        3.89        4.13      3.17 o
 -12   6   7        0.45        1.77      4.32 o
 -11   6   7        0.68        1.11      2.97 o
 -10   6   7        2.20        1.75      2.51 o
  -9   6   7        0.29        1.07      2.42 o
  -8   6   7        4.67        3.02      2.06 o
  -7   6   7      155.68      153.37      3.46 o
  -6   6   7        6.23        4.28      2.10 o
  -5   6   7        9.17        7.86      2.13 o
  -4   6   7       40.16       39.86      1.76 o
  -3   6   7       22.70       26.24      1.29 o
  -2   6   7       24.34       26.40      0.97 o
  -1   6   7        6.38        8.77      1.44 o
   0   6   7        9.10        6.21      1.46 o
   1   6   7       38.49       33.04      3.14 o
   2   6   7       83.77       75.36      1.86 o
   3   6   7        1.79        3.57      0.95 o
   4   6   7        5.99        6.14      0.77 o
   5   6   7        2.35        0.90      1.07 o
   6   6   7       19.16       22.04      2.05 o
   7   6   7        3.47        3.54      1.90 o
   8   6   7        1.03        2.24      3.34 o
   9   6   7        2.24       -0.69      2.69 o
  10   6   7       10.28        7.99      3.88 o
 -11   7   7        2.91        2.37      3.12 o
 -10   7   7       16.10       15.49      3.16 o
  -9   7   7        4.65        4.17      2.58 o
  -8   7   7        4.41        5.98      2.39 o
  -7   7   7        1.96        4.53      2.83 o
  -6   7   7        6.01        3.93      2.27 o
  -5   7   7        2.37        3.33      1.93 o
  -4   7   7       35.79       28.27      2.34 o
  -3   7   7        0.04       -1.60      2.02 o
  -2   7   7      190.42      184.30      3.44 o
  -1   7   7        2.95        2.42      1.61 o
   0   7   7      144.22      149.65      3.04 o
   1   7   7        9.81        9.73      1.36 o
   2   7   7       50.08       41.36      1.99 o
   3   7   7        9.67        8.60      1.52 o
   4   7   7       78.45       71.74      2.64 o
   5   7   7        0.07        1.88      1.53 o
   6   7   7        3.46        3.25      1.71 o
   7   7   7        4.45        3.05      1.86 o
   8   7   7        1.91        5.69      2.65 o
   9   7   7        0.28       -1.10      2.83 o
  10   7   7        9.34        3.38      4.20 o
 -11   8   7        3.79        2.13      3.13 o
 -10   8   7        0.08        1.03      3.21 o
  -9   8   7        1.16        6.02      2.65 o
  -8   8   7        0.85        3.20      2.40 o
  -7   8   7        0.01        0.89      2.18 o
  -6   8   7       26.97       25.34      2.64 o
  -5   8   7        0.04        1.85      2.11 o
  -4   8   7       55.09       49.90      2.80 o
  -3   8   7       36.60       37.58      1.73 o
  -2   8   7       37.05       32.65      1.73 o
  -1   8   7        2.69        2.25      1.83 o
   0   8   7       25.04       16.29      1.63 o
   1   8   7        1.92        2.08      1.33 o
   2   8   7       74.46       80.00      3.73 o
   3   8   7        1.38        2.29      1.41 o
   4   8   7        4.84        4.82      1.61 o
   5   8   7        1.86        4.44      1.67 o
   6   8   7        3.83        3.34      1.82 o
   7   8   7        4.34        6.67      1.97 o
   8   8   7        0.12        1.82      2.71 o
   9   8   7        1.06        0.31      3.77 o
 -10   9   7        1.45        1.95      2.75 o
  -9   9   7        2.98        4.98      2.97 o
  -8   9   7       40.68       43.05      4.61 o
  -7   9   7        3.33        5.22      2.54 o
  -6   9   7        5.03        6.70      2.59 o
  -5   9   7        7.26        7.70      2.48 o
  -4   9   7        0.08        1.26      2.90 o
  -3   9   7       22.02       20.03      2.28 o
  -2   9   7       13.17        8.10      2.04 o
  -1   9   7        1.04        2.37      1.68 o
   0   9   7        9.35        8.73      2.33 o
   1   9   7       55.21       53.56      1.91 o
   2   9   7       40.46       35.72      1.76 o
   3   9   7        1.11        1.68      1.68 o
   4   9   7        8.76        7.33      1.70 o
   5   9   7        0.12        2.72      1.83 o
   6   9   7       12.63       15.45      2.02 o
   7   9   7        2.44        6.05      2.68 o
  -9  10   7       16.27       19.04      3.13 o
  -8  10   7       12.82       13.32      4.01 o
  -7  10   7        0.88        2.35      2.53 o
  -6  10   7        5.72        4.02      2.83 o
  -5  10   7        5.83        8.03      2.69 o
  -4  10   7        0.01        1.60      1.70 o
  -3  10   7        0.67        3.10      1.40 o
  -2  10   7       14.12       11.90      1.58 o
  -1  10   7        2.07        2.70      1.58 o
   0  10   7       11.62       10.79      1.94 o
   1  10   7        0.54        4.31      1.64 o
   2  10   7        0.12        2.93      1.67 o
   3  10   7        0.36        2.35      1.68 o
   4  10   7        0.03       -0.52      1.75 o
   5  10   7        6.59        6.30      2.43 o
   6  10   7        6.62       10.83      4.56 o
  -8  11   7        2.85        3.72      5.04 o
  -7  11   7        0.80       -0.30      3.45 o
  -6  11   7        0.42        0.42      2.76 o
  -5  11   7        3.51        1.13      2.63 o
  -4  11   7        5.79        6.76      2.71 o
  -3  11   7        0.16       -0.03      1.83 o
  -2  11   7        5.92       10.23      2.38 o
  -1  11   7        0.29        2.57      2.38 o
   0  11   7        0.07        0.06      3.18 o
   1  11   7        4.97        7.31      2.25 o
   2  11   7        0.79        2.81      2.33 o
   3  11   7        9.35       11.63      2.54 o
   4  11   7        0.18        4.68      3.91 o
   5  11   7        0.00        3.87      3.66 o
  -7  12   7        0.00       -0.80      3.72 o
  -6  12   7        3.67        8.50      3.16 o
  -5  12   7        0.10        1.12      2.81 o
  -4  12   7       20.78       22.30      4.07 o
  -3  12   7        0.06        3.24      2.92 o
  -2  12   7       20.45       24.07      4.97 o
  -1  12   7        0.75        1.45      2.64 o
   0  12   7        0.50        0.97      2.67 o
   1  12   7        0.26        1.16      2.50 o
   2  12   7        2.60        5.17      2.44 o
   3  12   7        0.03        5.84      3.55 o
   4  12   7        8.05       12.43      4.48 o
  -6  13   7        0.27        5.08      4.01 o
  -5  13   7        0.66        2.07      3.79 o
  -4  13   7        0.99        1.12      3.89 o
  -3  13   7        0.01        1.75      4.65 o
  -2  13   7        1.16        4.49      3.14 o
  -1  13   7        2.24        0.96      5.07 o
   0  13   7        3.31        4.64      5.35 o
   1  13   7        0.00        4.38      3.56 o
   2  13   7        0.41        3.71      3.70 o
   3  13   7        0.02        0.07      3.73 o
 -14   0   8        0.71        0.11      4.19 o
 -12   0   8        5.93        1.52      3.17 o
 -10   0   8        3.20        2.21      1.95 o
  -8   0   8       67.18       71.10      2.30 o
  -6   0   8       13.48       10.89      1.45 o
  -4   0   8       32.06       21.50      1.64 o
  -2   0   8        6.97        5.72      0.63 o
   0   0   8      138.23      143.38      4.12 o
   2   0   8      183.34      153.90      1.87 o
   4   0   8       74.52       77.88      1.30 o
   6   0   8        9.48       12.85      1.92 o
   8   0   8        6.09        4.03      2.11 o
  10   0   8        0.01       -0.59      3.76 o
 -14   1   8        0.02        0.97      2.69 o
 -13   1   8       15.08       18.64      2.41 o
 -12   1   8        3.11       -0.73      2.10 o
 -11   1   8       13.02       14.95      1.78 o
 -10   1   8       16.07        8.97      1.45 o
  -9   1   8        3.50        4.43      1.32 o
  -8   1   8       45.82       53.10      1.56 o
  -7   1   8       48.88       53.58      1.40 o
  -6   1   8       61.40       60.50      1.18 o
  -5   1   8       32.23       28.45      0.82 o
  -4   1   8      115.66      165.11      2.54 o
  -3   1   8       57.05       56.47      1.61 o
  -2   1   8       31.72       34.42      0.80 o
  -1   1   8       90.84       95.36      1.73 o
   0   1   8       75.66       88.79      1.25 o
   1   1   8        8.71        9.11      0.78 o
   2   1   8        3.20        3.02      0.70 o
   3   1   8        3.67        5.02      0.84 o
   4   1   8       39.90       35.50      1.02 o
   5   1   8       63.24       59.33      1.26 o
   6   1   8        7.85        7.47      1.02 o
   7   1   8        3.28        5.46      1.53 o
   8   1   8       10.94       12.36      1.79 o
   9   1   8        1.73        2.99      2.01 o
  10   1   8       10.63        5.89      2.76 o
  11   1   8        0.28        1.61      4.34 o
 -14   2   8        0.25       -0.45      3.83 o
 -13   2   8        4.97        5.00      2.34 o
 -12   2   8       29.32       30.81      2.39 o
 -11   2   8        2.69        5.69      1.98 o
 -10   2   8        2.09        0.06      1.61 o
  -9   2   8       15.94       22.90      1.70 o
  -8   2   8        2.40        1.90      1.33 o
  -7   2   8        0.00        0.53      1.10 o
  -6   2   8        9.23        7.61      0.92 o
  -5   2   8       81.48       75.52      1.16 o
  -4   2   8      598.58      578.70      4.98 o
  -3   2   8       93.14       94.41      1.90 o
  -2   2   8       20.80       29.50      1.21 o
  -1   2   8        6.31        3.89      1.43 o
   0   2   8      273.30      279.78      2.42 o
   1   2   8       42.49       36.86      0.92 o
   2   2   8       30.37       39.57      0.98 o
   3   2   8        8.13       11.55      0.80 o
   4   2   8       19.13       13.48      1.09 o
   5   2   8       13.49       14.23      1.12 o
   6   2   8        7.96        7.45      1.29 o
   7   2   8        0.35        1.96      1.53 o
   8   2   8        1.67        4.35      1.68 o
   9   2   8        1.76        5.36      2.60 o
  10   2   8        0.58        1.04      2.97 o
  11   2   8        0.80        1.98      3.07 o
 -13   3   8        0.02        1.00      2.34 o
 -12   3   8        0.60        2.34      1.99 o
 -11   3   8        4.91        9.12      1.92 o
 -10   3   8       15.48       18.86      1.91 o
  -9   3   8        0.55       -1.00      1.44 o
  -8   3   8        0.33        0.34      1.33 o
  -7   3   8        0.41        0.23      1.21 o
  -6   3   8        8.47       11.67      1.25 o
  -5   3   8       47.65       57.68      1.18 o
  -4   3   8      480.46      470.27      7.15 o
  -3   3   8        2.92        3.58      0.89 o
  -2   3   8       13.40       14.03      0.86 o
  -1   3   8       14.55       20.81      5.61 o
   0   3   8       17.55       17.54      1.45 o
   1   3   8        2.53        2.51      0.54 o
   2   3   8       52.96       60.25      1.10 o
   3   3   8       38.12       34.51      1.33 o
   4   3   8      277.03      256.30      3.78 o
   5   3   8        4.07        2.17      1.16 o
   6   3   8        8.74        7.44      1.31 o
   7   3   8        5.20        7.99      1.35 o
   8   3   8        1.11        3.21      2.37 o
   9   3   8        1.52        2.15      2.55 o
  10   3   8       12.96       14.15      3.01 o
 -13   4   8        8.40        6.45      4.17 o
 -12   4   8        2.15        2.14      2.79 o
 -11   4   8        0.28       -0.99      2.46 o
 -10   4   8        4.65        9.24      2.34 o
  -9   4   8       24.68       25.92      2.55 o
  -8   4   8       41.51       33.77      2.50 o
  -7   4   8        2.97        6.55      1.02 o
  -6   4   8       61.40       57.76      2.09 o
  -5   4   8        3.83        5.48      0.93 o
  -4   4   8       21.08       18.60      0.76 o
  -3   4   8        0.77        4.26      0.95 o
  -2   4   8      115.42       91.35      2.13 o
  -1   4   8        2.54        3.33      0.72 o
   0   4   8      114.14      138.98      4.13 o
   1   4   8       66.78       65.58      1.04 o
   2   4   8        0.70        0.72      0.74 o
   3   4   8       33.14       30.30      2.34 o
   4   4   8        4.62        2.72      1.39 o
   5   4   8       90.54       74.96      1.63 o
   6   4   8       14.52       11.92      1.30 o
   7   4   8        3.32        5.25      1.76 o
   8   4   8       10.15       12.38      2.41 o
   9   4   8        8.34       13.80      3.83 o
  10   4   8        0.51        0.83      3.08 o
 -12   5   8       13.43       13.31      3.00 o
 -11   5   8        0.67        3.12      2.87 o
 -10   5   8       17.80       17.28      2.92 o
  -9   5   8        0.12        0.90      2.45 o
  -8   5   8       76.75       75.01      3.36 o
  -7   5   8       17.14       22.88      2.34 o
  -6   5   8        3.36        6.14      1.00 o
  -5   5   8       13.27       15.83      1.01 o
  -4   5   8       16.13       12.74      0.79 o
  -3   5   8        0.60        0.61      0.40 o
  -2   5   8       10.95       13.15      1.00 o
  -1   5   8       16.18       14.93      1.58 o
   0   5   8        9.25        7.82      0.58 o
   1   5   8       65.77       63.30      2.47 o
   2   5   8       86.72       69.94      1.36 o
   3   5   8        8.42        4.84      0.51 o
   4   5   8        2.92        3.15      1.32 o
   5   5   8       20.54       19.27      1.21 o
   6   5   8        0.60        0.70      1.67 o
   7   5   8        0.79        2.98      1.90 o
   8   5   8       14.67       19.56      2.57 o
   9   5   8        0.02        5.07      4.47 o
  10   5   8        8.15        5.82      4.04 o
 -12   6   8        4.68       15.14      3.92 o
 -11   6   8        3.85        7.58      3.13 o
 -10   6   8        0.69        1.97      3.05 o
  -9   6   8        1.40       -0.40      2.41 o
  -8   6   8       11.42       11.56      2.43 o
  -7   6   8        0.64        1.52      2.19 o
  -6   6   8       24.18       24.62      2.44 o
  -5   6   8        9.88        6.06      2.12 o
  -4   6   8       36.86       37.63      2.23 o
  -3   6   8       28.23       24.15      1.12 o
  -2   6   8       60.97       41.39      0.89 o
  -1   6   8       15.10       14.67      1.11 o
   0   6   8      427.97      459.71      3.73 o
   1   6   8       28.30       26.55      1.47 o
   2   6   8        4.25        4.33      0.99 o
   3   6   8       88.74       85.31      1.96 o
   4   6   8       23.39       19.17      1.63 o
   5   6   8        1.95        2.85      1.55 o
   6   6   8        0.91        1.55      1.70 o
   7   6   8        2.94        3.01      1.79 o
   8   6   8        9.79       14.73      2.27 o
   9   6   8        3.37        5.90      2.98 o
 -11   7   8        0.14       -0.47      2.94 o
 -10   7   8        0.03       -2.07      2.55 o
  -9   7   8        0.18        2.83      2.59 o
  -8   7   8        1.21        4.36      2.45 o
  -7   7   8        1.36        2.92      3.53 o
  -6   7   8       44.07       42.90      2.74 o
  -5   7   8       20.36       16.00      2.25 o
  -4   7   8        2.81        3.81      2.11 o
  -3   7   8       51.52       43.32      1.47 o
  -2   7   8       17.09       14.14      1.21 o
  -1   7   8        0.27        2.00      1.19 o
   0   7   8        9.42       10.73      1.54 o
   1   7   8       28.33       25.17      1.47 o
   2   7   8       56.23       55.04      1.81 o
   3   7   8        0.01        1.54      1.61 o
   4   7   8        1.74        3.13      1.58 o
   5   7   8        5.31        4.99      1.68 o
   6   7   8        3.34        3.84      1.81 o
   7   7   8        0.11        1.11      1.98 o
   8   7   8        4.74        8.46      2.83 o
 -11   8   8        1.08        5.04      4.16 o
 -10   8   8        1.04        0.71      3.73 o
  -9   8   8        4.44        6.28      2.82 o
  -8   8   8        0.38        5.16      2.71 o
  -7   8   8        0.09        2.11      2.26 o
  -6   8   8        9.87       14.38      2.51 o
  -5   8   8        2.95        4.20      2.20 o
  -4   8   8       25.22       20.31      2.40 o
  -3   8   8        6.99        7.29      1.44 o
  -2   8   8       61.45       62.69      1.81 o
  -1   8   8        8.02        6.98      1.78 o
   0   8   8        0.04        2.85      2.28 o
   1   8   8       15.72       14.36      1.45 o
   2   8   8       53.86       55.21      1.93 o
   3   8   8       13.56       12.09      1.68 o
   4   8   8        0.16        2.58      1.62 o
   5   8   8        1.04        1.74      1.67 o
   6   8   8        0.76        1.61      2.37 o
   7   8   8        1.08        4.61      2.72 o
 -10   9   8        3.78        4.96      4.79 o
  -9   9   8        3.34        7.67      3.14 o
  -8   9   8        1.30        3.91      2.87 o
  -7   9   8        0.01       -0.50      2.40 o
  -6   9   8        0.76       -1.81      2.38 o
  -5   9   8        0.02        1.18      2.42 o
  -4   9   8        1.33        3.88      2.51 o
  -3   9   8        4.20        3.27      2.45 o
  -2   9   8        3.77        3.47      2.38 o
  -1   9   8        8.83        9.11      2.36 o
   0   9   8        2.80        4.34      2.66 o
   1   9   8       12.92       18.65      2.35 o
   2   9   8        0.83        1.59      2.10 o
   3   9   8        9.77        8.80      2.49 o
   4   9   8        0.02        1.86      2.36 o
   5   9   8        4.96        9.99      2.57 o
   6   9   8        0.78        2.74      2.62 o
  -9  10   8        0.20        1.87      4.58 o
  -8  10   8       17.60       17.28      4.83 o
  -7  10   8        4.96        5.36      2.78 o
  -6  10   8        2.97        6.67      2.52 o
  -5  10   8        1.20        1.15      2.69 o
  -4  10   8        9.29        9.58      2.57 o
  -3  10   8        3.85        3.08      1.84 o
  -2  10   8        0.30        0.27      1.72 o
  -1  10   8        4.53        5.35      2.19 o
   0  10   8        1.41        1.09      3.10 o
   1  10   8       18.87       16.07      2.43 o
   2  10   8        3.30        4.57      2.28 o
   3  10   8        1.17        1.95      2.33 o
   4  10   8       18.16       20.24      2.81 o
   5  10   8        2.90        3.35      2.71 o
  -7  11   8        0.06        2.33      3.08 o
  -6  11   8        8.13        7.80      3.12 o
  -5  11   8        0.54        1.81      2.82 o
  -4  11   8        8.88        8.53      2.89 o
  -3  11   8        0.65        1.03      2.02 o
  -2  11   8        6.30        8.52      2.03 o
  -1  11   8        7.68        5.46      2.42 o
   0  11   8        0.07        0.83      3.43 o
   1  11   8        3.54        6.16      2.34 o
   2  11   8        1.99        2.74      2.46 o
   3  11   8        0.13        1.91      2.59 o
   4  11   8        2.29        6.43      4.46 o
  -7  12   8        0.49        1.27      3.80 o
  -6  12   8        1.22        0.74      3.74 o
  -5  12   8        4.73        6.85      3.28 o
  -4  12   8        0.59        3.89      3.14 o
  -3  12   8        0.41        4.38      3.11 o
  -2  12   8        1.83        8.81      3.31 o
  -1  12   8        0.54        0.90      2.61 o
   0  12   8        0.84        0.77      2.76 o
   1  12   8        2.76        3.52      2.70 o
   2  12   8        0.09        0.69      2.58 o
   3  12   8        0.16        3.03      3.93 o
   0  13   8        0.78        2.15      3.74 o
   1  13   8        0.59        0.93      3.74 o
   2  13   8        0.78       -0.70      3.87 o
 -13   0   9        8.05        6.16      2.96 o
 -11   0   9        9.21        2.06      2.28 o
  -9   0   9       37.37       26.29      2.97 o
  -7   0   9        4.16        2.07      1.47 o
  -5   0   9       73.67      113.03      1.96 o
  -3   0   9        1.12        0.24      0.69 o
  -1   0   9       25.46       24.61      0.57 o
   1   0   9        6.61        5.36      1.91 o
   3   0   9      182.13      161.33      4.88 o
   5   0   9      222.15      220.34      5.13 o
   7   0   9        2.61        6.52      3.15 o
   9   0   9        1.55        6.04      3.41 o
 -13   1   9        0.72        3.44      2.39 o
 -12   1   9        9.85       10.75      2.14 o
 -11   1   9        0.01        0.14      1.56 o
 -10   1   9       13.64       13.72      1.57 o
  -9   1   9        3.20        2.84      1.28 o
  -8   1   9        0.08        1.06      1.15 o
  -7   1   9       37.62       36.60      1.26 o
  -6   1   9       18.92       20.10      0.93 o
  -5   1   9        0.18       -0.53      0.82 o
  -4   1   9       12.37       18.15      0.66 o
  -3   1   9       25.17       16.81      0.88 o
  -2   1   9        7.35        9.27      0.85 o
  -1   1   9      112.04      125.77      1.37 o
   0   1   9      152.12      151.68      2.94 o
   1   1   9       19.33       28.47      0.94 o
   2   1   9        0.78        1.47      0.65 o
   3   1   9      108.03       97.99      2.08 o
   4   1   9      114.22      105.67      2.14 o
   5   1   9        7.38        9.83      1.13 o
   6   1   9        2.39        1.53      1.38 o
   7   1   9        0.32        2.02      1.65 o
   8   1   9        1.73        2.72      1.81 o
   9   1   9        1.11        2.63      2.56 o
 -13   2   9        0.65        1.76      2.17 o
 -12   2   9       16.37       15.84      2.20 o
 -11   2   9       10.92       13.17      1.97 o
 -10   2   9       15.75       22.71      1.98 o
  -9   2   9        2.16        2.02      1.49 o
  -8   2   9        2.52        2.27      1.37 o
  -7   2   9       14.84       11.61      1.31 o
  -6   2   9       69.89       58.48      1.20 o
  -5   2   9       16.66       27.68      0.78 o
  -4   2   9      663.22      625.15      7.99 o
  -3   2   9       92.07       74.72      1.53 o
  -2   2   9       21.83       17.12      1.65 o
  -1   2   9       72.35       87.89      3.21 o
   0   2   9        6.15        8.50      1.04 o
   1   2   9        1.80        1.87      0.82 o
   2   2   9       12.90       13.45      1.10 o
   3   2   9        1.54        0.63      1.36 o
   4   2   9       55.00       58.63      1.41 o
   5   2   9        5.84        5.74      1.09 o
   6   2   9        9.17       11.76      1.15 o
   7   2   9        3.29        5.91      1.63 o
   8   2   9        1.09        2.26      2.38 o
   9   2   9        1.95        4.22      2.54 o
  10   2   9        0.39        2.48      3.81 o
 -13   3   9        6.65        2.46      3.88 o
 -12   3   9       11.19        8.43      2.08 o
 -11   3   9        5.84        5.67      1.91 o
 -10   3   9       14.27       17.28      1.82 o
  -9   3   9        0.01        0.94      1.48 o
  -8   3   9        6.56        4.15      1.40 o
  -7   3   9        0.53        0.08      1.78 o
  -6   3   9       50.43       58.87      1.62 o
  -5   3   9       17.61       16.01      0.85 o
  -4   3   9      333.95      385.26      2.93 o
  -3   3   9      153.45      151.96      2.52 o
  -2   3   9       15.31       11.57      1.25 o
  -1   3   9       18.00       15.84      1.67 o
   0   3   9        0.04        1.48      1.46 o
   1   3   9        0.52       -0.06      0.62 o
   2   3   9       43.57       43.82      1.02 o
   3   3   9        0.83        1.85      1.04 o
   4   3   9       89.07       78.08      1.70 o
   5   3   9       36.51       28.14      1.24 o
   6   3   9        1.23        1.59      1.11 o
   7   3   9        0.01        1.70      1.76 o
   8   3   9        0.95        0.75      2.26 o
   9   3   9       11.18       17.17      4.16 o
  10   3   9        0.05       -1.61      2.92 o
 -13   4   9        0.02        1.08      4.20 o
 -12   4   9       22.79       24.44      3.15 o
 -11   4   9        0.20       -0.42      2.33 o
 -10   4   9       34.95       29.90      2.81 o
  -9   4   9        1.06       -0.06      2.43 o
  -8   4   9       18.52       22.80      2.37 o
  -7   4   9       21.40       15.43      1.22 o
  -6   4   9        1.71        5.42      1.14 o
  -5   4   9        9.37        9.56      1.28 o
  -4   4   9       16.22       23.90      1.34 o
  -3   4   9       20.75       20.58      1.08 o
  -2   4   9        8.37       12.21      0.91 o
  -1   4   9        0.02        0.50      1.63 o
   0   4   9       37.60       39.54      1.67 o
   1   4   9       88.23      101.12      1.24 o
   2   4   9       30.23       32.75      1.40 o
   3   4   9        1.65        2.61      1.21 o
   4   4   9       17.57       17.52      1.57 o
   5   4   9       76.52       70.85      1.73 o
   6   4   9        1.82        1.39      1.64 o
   7   4   9        2.73        1.03      1.73 o
   8   4   9       12.03       14.17      2.56 o
   9   4   9        0.05        1.34      4.34 o
 -12   5   9        0.50        1.03      2.98 o
 -11   5   9        0.05        1.72      2.65 o
 -10   5   9        2.73        3.30      2.95 o
  -9   5   9       30.23       32.21      3.26 o
  -8   5   9        2.64        0.63      2.23 o
  -7   5   9        0.06        2.53      1.87 o
  -6   5   9       13.46       17.53      2.07 o
  -5   5   9        4.57        5.14      1.04 o
  -4   5   9        0.02        0.72      1.15 o
  -3   5   9       33.61       27.36      1.37 o
  -2   5   9        1.83       -0.31      0.88 o
  -1   5   9       34.02       22.65      0.91 o
   0   5   9       45.71       52.48      2.50 o
   1   5   9       30.10       31.34      1.47 o
   2   5   9        0.97        1.31      1.36 o
   3   5   9       11.44        9.31      1.48 o
   4   5   9        0.00       -0.13      1.38 o
   5   5   9       37.16       41.35      1.93 o
   6   5   9        2.74        4.75      1.81 o
   7   5   9        0.78        0.45      1.93 o
   8   5   9       13.25       21.01      4.05 o
   9   5   9       21.70       37.64      5.21 o
 -12   6   9        1.69        5.21      3.83 o
 -11   6   9        0.98        1.02      2.78 o
 -10   6   9        2.89        2.35      2.59 o
  -9   6   9        4.40        4.35      2.65 o
  -8   6   9        1.94        1.56      2.36 o
  -7   6   9        0.01        0.55      2.14 o
  -6   6   9        4.43        4.68      3.38 o
  -5   6   9        2.41        3.46      1.97 o
  -4   6   9        0.00        0.70      2.16 o
  -3   6   9       43.31       43.81      2.26 o
  -2   6   9        0.02       -0.67      1.80 o
  -1   6   9       24.34       20.11      3.30 o
   0   6   9       28.55       22.18      3.44 o
   1   6   9       68.19       66.97      1.48 o
   2   6   9       14.90       11.22      1.22 o
   3   6   9        0.16        0.21      1.31 o
   4   6   9        2.13        3.04      1.43 o
   5   6   9        3.89        3.27      1.51 o
   6   6   9        2.04        4.51      2.66 o
   7   6   9        0.44        4.82      2.66 o
   8   6   9        5.26        4.40      2.75 o
 -11   7   9        0.18        0.24      4.53 o
 -10   7   9        0.18        3.46      2.88 o
  -9   7   9        0.07        4.01      2.57 o
  -8   7   9        0.08        1.10      2.63 o
  -7   7   9        1.21        2.15      3.56 o
  -6   7   9        8.21        8.33      2.29 o
  -5   7   9        0.02        0.82      3.32 o
  -4   7   9      120.26      119.02      3.25 o
  -3   7   9       24.04       28.42      2.54 o
  -2   7   9       26.28       29.46      2.37 o
  -1   7   9       19.40       22.18      3.55 o
   0   7   9        3.12        2.06      2.69 o
   1   7   9        0.81        1.75      3.19 o
   2   7   9       32.55       28.77      2.49 o
   3   7   9        0.12        2.68      2.14 o
   4   7   9        0.69        1.12      2.95 o
   5   7   9       15.36       17.09      5.57 o
   6   7   9        0.10        0.93      2.71 o
   7   7   9        0.01        4.09      2.91 o
   8   7   9       11.64        9.59      4.28 o
 -10   8   9        0.25       -0.23      2.95 o
  -9   8   9        0.48        1.88      2.57 o
  -8   8   9        0.26        1.64      2.83 o
  -7   8   9        1.99        5.17      3.54 o
  -6   8   9        4.03        6.64      2.39 o
  -5   8   9        4.12        5.59      2.48 o
  -4   8   9        3.13        0.95      2.16 o
  -3   8   9       21.88       17.35      2.46 o
  -2   8   9        0.90       -1.11      3.47 o
  -1   8   9        3.81        4.83      2.59 o
   0   8   9        0.99        3.41      3.00 o
   1   8   9       10.99       12.01      2.18 o
   2   8   9        7.28       14.81      2.24 o
   3   8   9       13.47        9.68      2.29 o
   4   8   9        0.14       -0.47      2.19 o
   5   8   9        0.45        2.62      2.52 o
   6   8   9        1.28        1.30      2.77 o
   7   8   9        1.79        9.86      3.80 o
  -9   9   9        3.94       11.02      4.53 o
  -8   9   9        3.30        5.06      2.70 o
  -7   9   9        0.87        1.45      2.64 o
  -6   9   9        0.69        2.76      2.85 o
  -5   9   9        9.52       11.89      2.46 o
  -4   9   9        1.46        1.60      2.23 o
  -3   9   9        2.71        3.19      2.20 o
  -2   9   9        2.63        1.84      2.66 o
  -1   9   9       12.50       13.59      2.12 o
   0   9   9        3.78        7.06      2.35 o
   1   9   9        4.46        5.90      2.34 o
   2   9   9        1.79        0.86      2.32 o
   3   9   9        0.18        0.60      2.43 o
   4   9   9        7.90       12.03      2.90 o
   5   9   9        8.83       11.35      2.82 o
   6   9   9        2.29        5.03      2.71 o
  -8  10   9        0.63        7.89      4.72 o
  -7  10   9        0.00       -0.23      2.87 o
  -6  10   9        0.27        2.19      3.01 o
  -5  10   9        0.04        1.24      2.57 o
  -4  10   9        0.42        2.97      2.66 o
  -3  10   9        0.16        0.86      2.64 o
  -2  10   9        0.88       -0.99      1.95 o
  -1  10   9        2.68        2.75      2.04 o
   0  10   9       15.81       16.55      5.60 o
   1  10   9        0.34        2.58      2.38 o
   2  10   9        0.53        1.59      2.53 o
   3  10   9        5.60        5.73      2.68 o
   4  10   9        0.73        0.02      2.54 o
   5  10   9        8.26       10.49      2.81 o
  -7  11   9        0.54        2.15      3.25 o
  -6  11   9        0.50       -0.62      3.02 o
  -5  11   9        1.41        2.88      3.15 o
  -4  11   9        0.03        1.78      3.05 o
  -3  11   9        7.75       11.23      2.12 o
  -2  11   9        6.19        5.24      2.30 o
  -1  11   9        3.70        4.00      2.29 o
   0  11   9        0.12        1.51      2.51 o
   1  11   9        0.17        3.18      2.76 o
   2  11   9        3.50        8.56      2.80 o
   3  11   9        0.29       -0.18      2.56 o
  -5  12   9        0.83        2.08      4.70 o
  -4  12   9       25.35       25.81      4.56 o
  -3  12   9        0.77        5.32      3.22 o
  -2  12   9        1.33        5.76      3.00 o
  -1  12   9        0.49        0.17      2.50 o
   0  12   9        0.08        3.58      2.33 o
   1  12   9        0.07        1.33      2.78 o
   2  12   9        0.70        2.45      2.66 o
   0  13   9        0.81        3.67      4.08 o
   1  13   9        0.21       -1.69      3.82 o
 -12   0  10        5.03        0.83      2.60 o
 -10   0  10       14.51        9.37      2.01 o
  -8   0  10       58.85       50.53      2.15 o
  -6   0  10       59.03       46.33      1.65 o
  -4   0  10       24.47       43.86      1.16 o
  -2   0  10       41.86       48.41      1.52 o
   0   0  10      147.94      146.93      1.95 o
   2   0  10       35.26       40.55      3.47 o
   4   0  10        6.66        1.86      2.71 o
   6   0  10        0.01        0.76      2.72 o
   8   0  10        0.02        0.46      3.19 o
 -13   1  10        1.00        3.54      3.64 o
 -12   1  10        0.02        2.34      1.99 o
 -11   1  10        7.55        9.46      1.92 o
 -10   1  10       12.85       12.70      1.50 o
  -9   1  10       18.58       17.33      1.42 o
  -8   1  10       15.15       14.71      1.27 o
  -7   1  10        4.43        4.77      1.02 o
  -6   1  10        6.45       17.15      0.99 o
  -5   1  10        1.76        3.86      0.79 o
  -4   1  10       77.35       79.12      1.29 o
  -3   1  10        6.70        3.67      0.74 o
  -2   1  10      100.52      116.97      1.44 o
  -1   1  10       19.24       17.48      0.78 o
   0   1  10      125.82      118.79      1.28 o
   1   1  10       58.74       63.13      0.91 o
   2   1  10       15.85       10.04      1.42 o
   3   1  10       88.55       95.38      2.29 o
   4   1  10       13.42       16.69      1.61 o
   5   1  10       43.56       36.69      1.77 o
   6   1  10        2.97        1.84      1.81 o
   7   1  10        0.12        1.20      2.22 o
   8   1  10       12.68       14.05      2.95 o
   9   1  10        4.69        7.81      3.91 o
 -13   2  10        1.08       -0.22      3.94 o
 -12   2  10        0.15        2.88      2.62 o
 -11   2  10        0.01        0.43      1.82 o
 -10   2  10        0.34        0.91      1.60 o
  -9   2  10        1.50        2.19      1.41 o
  -8   2  10        0.02        2.08      1.22 o
  -7   2  10       25.70       28.33      1.39 o
  -6   2  10       13.38       19.06      1.09 o
  -5   2  10      216.74      188.74      2.27 o
  -4   2  10       12.60       18.04      1.27 o
  -3   2  10       14.55        9.02      1.15 o
  -2   2  10       20.66       25.58      1.37 o
  -1   2  10        0.19        1.88      1.05 o
   0   2  10       12.65       12.78      1.56 o
   1   2  10        0.05       -0.30      1.42 o
   2   2  10       29.89       26.99      1.69 o
   3   2  10      132.40      140.50      2.54 o
   4   2  10        9.25        8.00      1.64 o
   5   2  10        4.47        2.52      1.25 o
   6   2  10        1.27        2.04      1.40 o
   7   2  10        9.13       11.32      1.63 o
   8   2  10        0.15        3.02      2.54 o
   9   2  10       13.29       16.79      3.91 o
 -12   3  10        0.00       -0.50      2.89 o
 -11   3  10        1.34        1.61      2.60 o
 -10   3  10       17.16       14.21      2.27 o
  -9   3  10        6.53        4.49      2.11 o
  -8   3  10       19.17       18.99      2.14 o
  -7   3  10       10.06        9.65      1.37 o
  -6   3  10      143.02      120.83      2.04 o
  -5   3  10        4.27        1.20      1.20 o
  -4   3  10        1.67        3.93      1.69 o
  -3   3  10       80.70      108.19      2.32 o
  -2   3  10       10.82       14.31      1.36 o
  -1   3  10        4.86        6.54      1.50 o
   0   3  10        4.42        5.23      1.55 o
   1   3  10        0.52        0.40      1.50 o
   2   3  10       24.36       27.79      2.27 o
   3   3  10        0.03        0.92      1.48 o
   4   3  10        2.58        3.45      1.18 o
   5   3  10       19.51       12.55      1.22 o
   6   3  10        9.07        9.94      1.51 o
   7   3  10        3.64        2.96      2.39 o
   8   3  10        2.76        5.90      3.76 o
   9   3  10        0.87        9.04      4.34 o
 -13   4  10        3.62        2.21      4.19 o
 -12   4  10        7.63        6.17      2.92 o
 -11   4  10        0.48       -0.44      2.68 o
 -10   4  10        7.61        7.32      2.40 o
  -9   4  10       19.34       20.25      2.57 o
  -8   4  10        0.03        1.00      2.39 o
  -7   4  10        2.67        5.35      2.10 o
  -6   4  10       28.25       34.69      1.50 o
  -5   4  10        1.42       -0.63      1.22 o
  -4   4  10       60.56       49.59      1.85 o
  -3   4  10        9.09       12.15      1.36 o
  -2   4  10       23.93       26.20      1.57 o
  -1   4  10       23.78       28.82      1.60 o
   0   4  10       68.82       58.63      1.89 o
   1   4  10       62.04       57.37      1.92 o
   2   4  10        9.25        8.75      2.02 o
   3   4  10        7.21        6.73      1.24 o
   4   4  10        8.21        8.43      1.28 o
   5   4  10       14.15       11.72      1.39 o
   6   4  10        6.08        8.00      1.79 o
   7   4  10        9.69       13.37      2.62 o
   8   4  10        6.25        9.26      3.78 o
 -12   5  10       12.11       11.53      3.93 o
 -11   5  10        0.21        1.65      2.87 o
 -10   5  10        8.00        8.38      2.72 o
  -9   5  10        0.63        2.92      2.44 o
  -8   5  10       42.63       43.06      2.84 o
  -7   5  10        5.78        4.84      2.20 o
  -6   5  10        1.85        1.26      1.94 o
  -5   5  10        1.26        5.59      1.33 o
  -4   5  10        0.09        0.63      1.25 o
  -3   5  10       16.43       20.71      1.65 o
  -2   5  10       12.00       20.29      1.49 o
  -1   5  10        7.10        5.70      1.59 o
   0   5  10      108.84       85.57      2.82 o
   1   5  10       11.81       15.27      2.18 o
   2   5  10        9.29        8.40      2.14 o
   3   5  10       18.98       17.55      1.94 o
   4   5  10        1.33        1.10      1.73 o
   5   5  10        0.12        0.59      1.74 o
   6   5  10        0.09        1.23      2.51 o
   7   5  10        0.29        0.62      2.93 o
   8   5  10        0.85        3.78      3.73 o
 -12   6  10        2.92        5.22      4.07 o
 -11   6  10        0.15        5.71      4.52 o
 -10   6  10       11.53        9.35      3.66 o
  -9   6  10        9.90        5.55      2.77 o
  -8   6  10        0.85        3.69      2.40 o
  -7   6  10        3.33        2.72      2.14 o
  -6   6  10        0.15        1.02      2.96 o
  -5   6  10       10.64        5.58      2.23 o
  -4   6  10        2.95        2.16      2.18 o
  -3   6  10       51.42       50.81      4.13 o
  -2   6  10       62.33       64.65      2.68 o
  -1   6  10        2.83        3.67      2.88 o
   0   6  10        3.34        1.77      2.17 o
   1   6  10       31.85       23.84      2.46 o
   2   6  10       16.59       14.04      2.21 o
   3   6  10        7.68        8.46      1.83 o
   4   6  10        0.00       -0.70      2.37 o
   5   6  10       19.56       17.00      2.54 o
   6   6  10        0.00        0.39      2.70 o
   7   6  10        3.09        4.88      2.73 o
   8   6  10        6.04        7.44      3.99 o
 -11   7  10        0.87        3.07      4.06 o
 -10   7  10        0.00        2.56      2.94 o
  -9   7  10        4.27        6.12      2.57 o
  -8   7  10       12.45       11.73      2.74 o
  -7   7  10        0.18        0.77      2.37 o
  -6   7  10        0.50        3.86      2.34 o
  -5   7  10       49.41       50.35      2.93 o
  -4   7  10       17.37       24.34      2.54 o
  -3   7  10       38.79       42.26      5.21 o
  -2   7  10        1.25        2.06      1.94 o
  -1   7  10        5.71        8.18      3.32 o
   0   7  10        0.11        0.66      2.37 o
   1   7  10        1.71        5.49      2.40 o
   2   7  10        6.18        9.37      1.89 o
   3   7  10        0.38       -0.68      2.12 o
   4   7  10        0.10       -1.11      3.62 o
   5   7  10        0.05        2.56      2.61 o
   6   7  10        1.42        1.97      2.76 o
   7   7  10        0.03       -1.54      3.83 o
   8   7  10        0.07        2.66      4.43 o
 -10   8  10        0.74        3.47      4.45 o
  -9   8  10        0.45        2.53      2.64 o
  -8   8  10        3.01        2.84      2.66 o
  -7   8  10        4.74        4.19      4.20 o
  -6   8  10        0.20        0.26      2.59 o
  -5   8  10        1.03        4.04      2.61 o
  -4   8  10        5.09        8.79      2.65 o
  -3   8  10        1.28        2.54      2.42 o
  -2   8  10        0.02        1.73      2.57 o
  -1   8  10       12.29        5.45      2.57 o
   0   8  10        0.10        0.35      2.25 o
   1   8  10        1.49        2.66      1.99 o
   2   8  10        0.31        0.00      2.50 o
   3   8  10        5.44        2.74      2.53 o
   4   8  10        1.79        0.73      2.47 o
   5   8  10        1.40        3.28      2.72 o
   6   8  10        2.01        1.78      2.95 o
   7   8  10        3.53        3.16      4.19 o
  -9   9  10        0.01        0.57      3.12 o
  -8   9  10        1.67        7.98      2.80 o
  -7   9  10        3.87        6.92      4.50 o
  -6   9  10        0.34        3.11      2.66 o
  -5   9  10        1.82        2.03      2.62 o
  -4   9  10        6.06        6.28      4.21 o
  -3   9  10        0.33       -0.57      3.92 o
  -2   9  10        5.44        6.15      2.82 o
  -1   9  10       10.00        5.31      2.62 o
   0   9  10       22.50       28.14      2.28 o
   1   9  10       31.04       32.34      2.46 o
   2   9  10        0.22        3.77      2.54 o
   3   9  10       10.51        6.37      2.73 o
   4   9  10        2.31        3.90      2.63 o
   5   9  10       10.77       12.13      3.03 o
   6   9  10        0.17        0.32      4.00 o
  -8  10  10        0.67        6.14      4.28 o
  -7  10  10        0.03        2.15      3.11 o
  -6  10  10        1.47        0.76      2.96 o
  -5  10  10        0.48        0.34      2.79 o
  -4  10  10        4.11        8.08      2.88 o
  -3  10  10        0.06        0.27      2.71 o
  -2  10  10        1.11        1.58      2.16 o
  -1  10  10        7.60        4.33      2.14 o
   0  10  10        2.67        4.01      2.07 o
   1  10  10        4.74        3.83      2.13 o
   2  10  10        5.15        6.35      2.82 o
   3  10  10        0.01        1.10      2.82 o
   4  10  10        0.62        3.00      3.79 o
   5  10  10        1.10        1.44      4.03 o
  -6  11  10        7.06        8.32      3.47 o
  -5  11  10        0.82        3.32      3.34 o
  -4  11  10        4.50        7.65      3.09 o
  -3  11  10        0.01        4.61      3.22 o
  -2  11  10        0.12        2.65      2.26 o
  -1  11  10        0.80        4.22      2.47 o
   0  11  10        0.40        1.50      2.02 o
   1  11  10        1.06        3.60      2.19 o
   2  11  10        0.69        1.12      2.64 o
   3  11  10        2.89        1.10      4.04 o
  -2  12  10        0.18        1.70      3.76 o
  -1  12  10        2.47        6.89      3.12 o
   0  12  10        0.43        0.84      2.73 o
   1  12  10        0.23        4.42      2.83 o
 -11   0  11        0.14       -0.02      3.46 o
  -9   0  11        0.06        1.36      2.21 o
  -7   0  11       18.48       21.35      1.63 o
  -5   0  11        0.04        2.68      0.93 o
  -3   0  11       34.05       57.52      1.68 o
  -1   0  11       26.97       23.04      1.22 o
   1   0  11       55.07       47.66      3.56 o
   3   0  11      119.58      102.84      4.83 o
   5   0  11       20.53       22.22      2.32 o
   7   0  11        0.07       -0.31      3.25 o
 -12   1  11        0.79       -0.47      3.65 o
 -11   1  11        5.77        4.30      3.46 o
 -10   1  11        4.41        5.23      1.78 o
  -9   1  11       14.67       14.94      1.68 o
  -8   1  11        3.95        4.05      1.43 o
  -7   1  11        5.24        3.32      0.99 o
  -6   1  11        0.20        0.69      0.76 o
  -5   1  11        0.02        5.45      0.95 o
  -4   1  11        0.04        1.91      0.82 o
  -3   1  11       17.36       20.80      1.63 o
  -2   1  11        1.99        1.15      0.78 o
  -1   1  11       75.84       79.07      1.18 o
   0   1  11        3.53        4.06      0.61 o
   1   1  11        0.76        2.53      1.81 o
   2   1  11        0.30        0.55      2.01 o
   3   1  11        2.49        2.58      2.38 o
   4   1  11       12.73       14.05      2.42 o
   5   1  11        0.30        1.78      1.81 o
   6   1  11        1.94        1.87      1.94 o
   7   1  11        0.22        2.20      2.28 o
   8   1  11        0.00        0.63      3.49 o
   9   1  11        1.53        3.04      4.00 o
 -12   2  11        8.78        9.74      2.63 o
 -11   2  11        0.74        2.44      2.28 o
 -10   2  11        3.12        1.45      2.16 o
  -9   2  11        8.48        8.40      2.04 o
  -8   2  11        1.77        2.98      1.80 o
  -7   2  11        0.00       -0.55      1.41 o
  -6   2  11       16.24        5.39      1.35 o
  -5   2  11       10.05       14.18      1.31 o
  -4   2  11       25.29       19.86      1.23 o
  -3   2  11       13.74       10.38      1.04 o
  -2   2  11        3.84        3.15      1.02 o
  -1   2  11        3.01        3.10      1.29 o
   0   2  11       14.99       11.43      1.56 o
   1   2  11        2.70        2.98      1.50 o
   2   2  11        0.00        0.73      1.48 o
   3   2  11       50.18       55.38      2.92 o
   4   2  11        0.41        1.48      1.64 o
   5   2  11        2.63        2.98      1.87 o
   6   2  11        6.43        9.89      1.93 o
   7   2  11        4.45        3.73      3.96 o
   8   2  11        4.13        6.60      3.59 o
 -12   3  11        0.72        0.99      2.75 o
 -11   3  11        3.57        3.62      2.45 o
 -10   3  11       10.99       14.79      2.35 o
  -9   3  11       20.81       20.30      3.68 o
  -8   3  11        0.97        1.01      2.29 o
  -7   3  11        7.83        9.05      1.40 o
  -6   3  11       55.15       45.62      1.66 o
  -5   3  11      243.46      211.24      2.52 o
  -4   3  11        0.60        1.36      1.22 o
  -3   3  11        1.13        0.07      1.17 o
  -2   3  11        9.99        6.58      1.28 o
  -1   3  11        3.38        5.13      1.27 o
   0   3  11        8.10        9.13      1.56 o
   1   3  11       10.79       11.64      1.68 o
   2   3  11        0.23        1.45      1.95 o
   3   3  11       34.02       34.24      1.96 o
   4   3  11        0.19        0.35      1.63 o
   5   3  11        4.26        2.78      1.37 o
   6   3  11        3.83        5.14      2.69 o
   7   3  11        0.19       -1.45      2.82 o
   8   3  11        0.05        2.68      4.22 o
 -12   4  11        1.25        1.87      3.77 o
 -11   4  11        1.49        4.32      2.71 o
 -10   4  11        1.96        5.91      2.39 o
  -9   4  11       23.96       23.56      2.69 o
  -8   4  11        7.49        9.98      2.21 o
  -7   4  11        3.24        2.28      1.93 o
  -6   4  11       78.31      100.96      2.02 o
  -5   4  11       23.07       20.71      1.48 o
  -4   4  11        2.54        5.70      1.56 o
  -3   4  11        0.15        1.51      1.41 o
  -2   4  11        6.19        5.30      1.33 o
  -1   4  11       30.59       27.62      2.96 o
   0   4  11       51.41       49.97      2.05 o
   1   4  11        0.04        1.50      1.72 o
   2   4  11       56.06       44.08      2.64 o
   3   4  11       54.00       50.32      2.73 o
   4   4  11       13.97        8.67      1.91 o
   5   4  11        0.07        0.28      2.09 o
   6   4  11        0.52        2.51      2.93 o
   7   4  11        0.18        4.40      3.16 o
 -12   5  11        0.24        3.59      3.87 o
 -11   5  11        2.35        1.47      2.80 o
 -10   5  11        0.66        2.48      3.98 o
  -9   5  11        0.10        2.17      2.43 o
  -8   5  11        1.26        0.56      2.19 o
  -7   5  11        8.38        7.10      2.05 o
  -6   5  11        3.69        0.94      1.99 o
  -5   5  11        8.31        5.27      1.29 o
  -4   5  11        5.63        3.47      1.40 o
  -3   5  11       23.31       15.35      1.55 o
  -2   5  11        0.00        1.02      1.43 o
  -1   5  11      126.24      163.06      2.81 o
   0   5  11        9.02        8.76      1.65 o
   1   5  11       34.85       33.39      2.58 o
   2   5  11        0.73        0.63      1.95 o
   3   5  11        9.67       11.03      1.93 o
   4   5  11        2.20        1.83      1.80 o
   5   5  11        3.72        4.29      2.08 o
   6   5  11        0.39        2.70      2.70 o
   7   5  11       28.48       32.45      3.23 o
 -11   6  11        1.42       -0.56      3.90 o
 -10   6  11        0.50        3.26      2.89 o
  -9   6  11        4.15        4.64      2.60 o
  -8   6  11        1.58        2.05      2.43 o
  -7   6  11        0.29        2.13      2.33 o
  -6   6  11        2.95        1.77      2.12 o
  -5   6  11       22.37       26.64      2.53 o
  -4   6  11        5.41        4.22      2.03 o
  -3   6  11       26.16       14.92      2.38 o
  -2   6  11        0.75        0.41      2.07 o
  -1   6  11       56.85       58.01      2.31 o
   0   6  11       13.54       11.79      2.56 o
   1   6  11        3.52        1.86      2.14 o
   2   6  11        5.82        6.45      2.50 o
   3   6  11        3.94        3.28      1.85 o
   4   6  11       12.56       13.12      2.15 o
   5   6  11        0.33        1.42      2.10 o
   6   6  11        0.09       -0.04      2.69 o
   7   6  11        0.01       -0.26      3.91 o
 -10   7  11        4.91        8.15      3.08 o
  -9   7  11        3.70        3.28      2.90 o
  -8   7  11        1.21        5.24      2.62 o
  -7   7  11        1.32        1.90      2.38 o
  -6   7  11        3.35        4.73      3.46 o
  -5   7  11       11.58       18.26      2.72 o
  -4   7  11        0.01        0.62      2.37 o
  -3   7  11        0.98        1.28      2.28 o
  -2   7  11       10.61        7.73      2.26 o
  -1   7  11       20.34       25.99      2.12 o
   0   7  11        3.65        2.36      2.59 o
   1   7  11        0.76        0.07      2.28 o
   2   7  11       10.71       11.18      2.25 o
   3   7  11        9.38        8.96      2.07 o
   4   7  11        0.72        1.71      2.13 o
   5   7  11        0.40        0.90      2.19 o
   6   7  11        0.01       -0.07      2.69 o
 -10   8  11        0.37        1.53      4.59 o
  -9   8  11        0.27        1.64      2.89 o
  -8   8  11        0.89       -0.34      2.67 o
  -7   8  11        6.30        8.03      2.68 o
  -6   8  11        6.27       11.81      2.92 o
  -5   8  11        6.07        5.29      2.80 o
  -4   8  11        1.26        3.56      2.43 o
  -3   8  11        2.20        0.92      2.64 o
  -2   8  11        1.26        2.77      2.54 o
  -1   8  11        5.68        4.58      2.01 o
   0   8  11        3.36        9.81      2.37 o
   1   8  11       26.05       26.19      2.17 o
   2   8  11        0.14        1.25      2.08 o
   3   8  11        2.90        2.63      2.32 o
   4   8  11        3.46        5.80      2.30 o
   5   8  11        4.56        4.62      2.78 o
   6   8  11        1.48       -1.33      4.40 o
  -9   9  11        0.00        6.58      4.40 o
  -8   9  11        0.06        2.52      2.94 o
  -7   9  11        5.22        6.52      4.07 o
  -6   9  11        2.07        2.42      2.70 o
  -5   9  11        0.53        1.35      2.61 o
  -4   9  11        4.24        4.76      3.04 o
  -3   9  11        3.69        2.48      2.71 o
  -2   9  11        2.66        1.90      2.85 o
  -1   9  11        1.53        6.46      2.33 o
   0   9  11        3.76        3.87      2.10 o
   1   9  11        5.85        5.45      2.11 o
   2   9  11        0.83        1.52      2.28 o
   3   9  11        4.62        6.38      2.27 o
   4   9  11        5.51       12.18      4.40 o
   5   9  11        0.74       -0.13      4.22 o
  -7  10  11        0.39        5.95      4.88 o
  -6  10  11        0.44        1.99      2.83 o
  -5  10  11        0.07       -1.51      2.81 o
  -4  10  11        1.44        6.51      2.95 o
  -3  10  11        0.36        0.23      3.12 o
  -2  10  11       12.08       15.11      2.52 o
  -1  10  11        0.36        0.79      2.21 o
   0  10  11        0.10        1.75      2.02 o
   1  10  11        6.63        7.53      2.46 o
   2  10  11        0.35        2.49      2.34 o
   3  10  11        4.68        2.90      2.96 o
   4  10  11        0.01       -1.61      4.01 o
  -5  11  11       12.13       17.96      5.14 o
  -4  11  11        1.56       -0.52      4.93 o
  -3  11  11        0.62        1.85      4.65 o
  -2  11  11        0.04        0.44      2.82 o
  -1  11  11        2.00        6.16      2.41 o
   0  11  11        1.61        4.01      4.16 o
   1  11  11        0.03        0.59      2.95 o
   2  11  11        0.30       -1.36      4.08 o
  -2  12  11        0.12       -2.05      3.79 o
  -1  12  11        0.01        1.63      4.14 o
 -12   0  12        3.76        6.88      4.10 o
 -10   0  12        9.40        6.50      3.54 o
  -8   0  12       10.96        2.44      2.61 o
  -6   0  12        0.44       -1.55      2.13 o
  -4   0  12        2.93        1.87      1.40 o
  -2   0  12       10.48       14.60      2.69 o
   0   0  12       27.74       28.55      3.67 o
   2   0  12       45.45       33.94      3.42 o
   4   0  12       13.80        8.84      3.54 o
   6   0  12        0.32       -1.35      3.58 o
 -12   1  12        0.91        0.53      3.79 o
 -11   1  12        1.63        0.08      4.00 o
 -10   1  12        4.11        3.29      3.46 o
  -9   1  12        0.46        1.23      2.16 o
  -8   1  12        1.29        0.09      1.94 o
  -7   1  12        1.68        0.57      1.44 o
  -6   1  12       41.22       63.53      1.84 o
  -5   1  12       16.17       18.04      2.09 o
  -4   1  12        1.07        7.88      1.34 o
  -3   1  12        7.07        4.22      1.21 o
  -2   1  12       70.46       68.05      1.56 o
  -1   1  12       21.34       18.85      2.17 o
   0   1  12        0.93       -0.92      1.91 o
   1   1  12       35.17       38.53      2.68 o
   2   1  12        3.97        0.95      2.32 o
   3   1  12       68.61       77.25      3.83 o
   4   1  12        6.08        8.00      2.63 o
   5   1  12        0.34        1.44      1.75 o
   6   1  12        3.22        3.15      2.17 o
   7   1  12        3.65        3.87      2.48 o
   8   1  12        0.13        0.40      4.04 o
 -12   2  12        0.21        2.11      3.77 o
 -11   2  12       11.42        8.60      3.81 o
 -10   2  12        0.37        1.34      3.70 o
  -9   2  12       15.61       14.00      3.41 o
  -8   2  12        3.14        3.32      1.45 o
  -7   2  12       51.84       52.06      1.77 o
  -6   2  12        0.24        0.58      1.29 o
  -5   2  12        2.13        1.58      1.62 o
  -4   2  12        0.51        0.53      1.05 o
  -3   2  12        4.11        1.95      1.01 o
  -2   2  12       11.58       12.12      1.06 o
  -1   2  12        9.28       11.34      1.01 o
   0   2  12        0.61        1.60      2.25 o
   1   2  12       18.76       16.06      2.41 o
   2   2  12        1.92        0.69      1.60 o
   3   2  12       11.28        9.52      1.75 o
   4   2  12        7.97        7.92      2.53 o
   5   2  12        5.30        4.32      2.03 o
   6   2  12        0.07       -0.42      1.91 o
   7   2  12        1.68        3.30      4.22 o
 -11   3  12        5.43        8.33      3.97 o
 -10   3  12        1.01        3.44      3.63 o
  -9   3  12        3.74        4.55      2.11 o
  -8   3  12        0.00        0.55      1.97 o
  -7   3  12        2.22        1.45      1.37 o
  -6   3  12        0.04        1.05      1.36 o
  -5   3  12      114.03      103.61      2.05 o
  -4   3  12       27.41       23.94      1.46 o
  -3   3  12        9.80       20.48      1.46 o
  -2   3  12        0.10        1.11      1.05 o
  -1   3  12        1.70        2.72      1.24 o
   0   3  12        4.83        8.29      1.68 o
   1   3  12        2.13        4.74      1.70 o
   2   3  12        1.29        1.61      1.71 o
   3   3  12       15.15       18.82      1.93 o
   4   3  12        1.15        3.17      1.77 o
   5   3  12        0.79        1.69      1.82 o
   6   3  12        0.22       -0.19      3.69 o
   7   3  12        1.43        4.95      3.08 o
 -11   4  12        4.34        9.88      4.41 o
 -10   4  12        4.23        4.83      2.50 o
  -9   4  12        0.04        1.47      2.29 o
  -8   4  12        0.80        1.12      2.24 o
  -7   4  12        1.95        4.58      1.98 o
  -6   4  12       26.97       25.81      2.10 o
  -5   4  12       91.52      116.80      2.17 o
  -4   4  12        5.71        6.21      1.39 o
  -3   4  12        0.09        1.03      1.64 o
  -2   4  12       28.96       21.46      1.51 o
  -1   4  12       53.77       55.45      1.81 o
   0   4  12        1.67        3.52      1.83 o
   1   4  12        2.40        2.71      1.77 o
   2   4  12        0.51        2.50      2.18 o
   3   4  12       31.45       22.24      2.39 o
   4   4  12        0.94        0.94      1.91 o
   5   4  12        0.20       -0.29      3.93 o
   6   4  12        0.38        0.86      2.96 o
 -11   5  12        1.21        2.12      2.76 o
 -10   5  12        4.92        5.19      2.62 o
  -9   5  12        0.37       -0.96      2.63 o
  -8   5  12        0.62        0.06      2.45 o
  -7   5  12        0.92        1.09      2.96 o
  -6   5  12        1.07        1.34      1.96 o
  -5   5  12        0.01       -0.22      1.91 o
  -4   5  12       16.66       11.64      1.78 o
  -3   5  12        7.36        6.97      1.51 o
  -2   5  12        2.08        4.97      1.40 o
  -1   5  12        8.10        7.35      1.48 o
   0   5  12       35.68       34.25      2.06 o
   1   5  12        1.76        0.01      2.08 o
   2   5  12        5.23        8.70      2.38 o
   3   5  12        5.82        5.82      1.98 o
   4   5  12       38.31       37.57      2.48 o
   5   5  12        0.17       -0.48      3.03 o
   6   5  12        0.18        1.84      2.77 o
 -11   6  12        4.34        2.86      3.88 o
 -10   6  12        0.26        1.21      2.68 o
  -9   6  12        0.68       -0.64      2.65 o
  -8   6  12        0.09        2.02      2.59 o
  -7   6  12       10.98       13.69      2.52 o
  -6   6  12        2.16        2.04      4.20 o
  -5   6  12       31.08       30.22      3.50 o
  -4   6  12        4.61       10.32      2.35 o
  -3   6  12        0.51        4.97      2.16 o
  -2   6  12        4.11        2.73      1.79 o
  -1   6  12        1.96        0.41      1.95 o
   0   6  12        0.62        0.77      2.50 o
   1   6  12        3.89        7.79      2.76 o
   2   6  12        0.02        2.47      2.67 o
   3   6  12        6.99        8.83      2.81 o
   4   6  12        0.00        1.98      2.07 o
   5   6  12        0.19        0.63      2.30 o
   6   6  12        0.36        0.54      4.45 o
  -9   7  12        0.93       -0.78      2.92 o
  -8   7  12        0.07        1.45      2.67 o
  -7   7  12        1.38        1.76      2.52 o
  -6   7  12        0.56        4.56      2.50 o
  -5   7  12       25.97       26.41      2.84 o
  -4   7  12        4.39        6.79      2.38 o
  -3   7  12        8.83       16.59      2.49 o
  -2   7  12        6.07        7.18      2.20 o
  -1   7  12        2.03        2.63      2.07 o
   0   7  12        1.36        1.73      2.61 o
   1   7  12        3.86        1.53      2.64 o
   2   7  12        0.07       -0.17      2.32 o
   3   7  12        1.37        1.55      2.25 o
   4   7  12        0.00        0.38      2.76 o
   5   7  12        0.00        0.19      2.83 o
  -9   8  12        0.12        1.94      4.40 o
  -8   8  12        1.42        3.05      3.00 o
  -7   8  12        0.00        2.54      2.74 o
  -6   8  12        0.03        1.27      4.05 o
  -5   8  12        3.66        6.95      2.80 o
  -4   8  12        0.03        2.59      2.65 o
  -3   8  12        1.91        3.61      2.60 o
  -2   8  12        8.92       12.75      2.39 o
  -1   8  12        0.11        2.34      2.06 o
   0   8  12        5.19        6.11      2.66 o
   1   8  12        3.60        4.98      2.59 o
   2   8  12        0.43        1.14      2.18 o
   3   8  12        0.67        1.72      2.35 o
   4   8  12        9.22        8.12      2.98 o
   5   8  12        0.08        1.67      4.07 o
  -8   9  12        0.01        4.61      4.09 o
  -7   9  12        0.44        1.97      2.75 o
  -6   9  12        2.24        3.04      2.95 o
  -5   9  12        1.71        4.42      2.95 o
  -4   9  12        0.53        0.17      2.59 o
  -3   9  12        1.82       -0.59      2.69 o
  -2   9  12        2.41       10.58      2.44 o
  -1   9  12        0.54        3.38      2.19 o
   0   9  12        0.50        2.18      1.98 o
   1   9  12       10.55       15.84      2.63 o
   2   9  12        0.18        1.25      2.35 o
   3   9  12        1.65        3.37      2.77 o
  -6  10  12        1.50        0.48      4.32 o
  -5  10  12        2.85        5.77      4.21 o
  -4  10  12        0.02        1.96      2.78 o
  -3  10  12        0.71        1.37      2.80 o
  -2  10  12        0.35        2.82      1.98 o
  -1  10  12        2.79        2.95      1.98 o
   0  10  12        0.32        2.52      1.93 o
   1  10  12        0.00        1.67      2.81 o
  -3  11  12        1.86        1.14      4.02 o
  -2  11  12        3.91        1.34      3.95 o
  -1  11  12        2.16        1.28      4.07 o
  -9   0  13       13.63       11.24      3.43 o
  -7   0  13        0.31        3.97      1.89 o
  -5   0  13        8.65        7.15      1.65 o
  -3   0  13       38.21       51.38      3.97 o
  -1   0  13        0.83       -0.43      3.07 o
   1   0  13       21.22       15.85      3.26 o
   3   0  13       20.11       28.57      4.24 o
   5   0  13        1.36        3.87      2.63 o
   7   0  13       11.44       12.36      3.89 o
 -11   1  13        3.84        5.47      3.79 o
 -10   1  13        5.49        8.04      3.51 o
  -9   1  13        0.00       -0.80      2.99 o
  -8   1  13        6.38        9.99      2.11 o
  -7   1  13       17.67       17.84      2.03 o
  -6   1  13        4.63        3.78      1.77 o
  -5   1  13       10.12       22.10      1.63 o
  -4   1  13        0.84        1.65      1.34 o
  -3   1  13       18.05       18.15      2.25 o
  -2   1  13        0.09       -0.50      2.01 o
  -1   1  13       14.33       12.90      2.50 o
   0   1  13       12.35        9.07      2.38 o
   1   1  13       31.72       34.68      2.84 o
   2   1  13       56.82       61.82      3.87 o
   3   1  13        0.07        1.77      2.50 o
   4   1  13        2.95        5.36      2.71 o
   5   1  13        0.08        0.18      2.16 o
   6   1  13        0.32        1.52      2.17 o
   7   1  13        2.54        4.29      3.87 o
 -11   2  13        0.12       -1.00      4.06 o
 -10   2  13        2.84        5.93      3.48 o
  -9   2  13        2.80        0.84      3.43 o
  -8   2  13        1.01        2.42      2.98 o
  -7   2  13        1.13        1.19      1.85 o
  -6   2  13       12.36       17.06      1.93 o
  -5   2  13       11.30       10.36      1.58 o
  -4   2  13        3.20        2.02      1.51 o
  -3   2  13        0.12        0.50      2.07 o
  -2   2  13       13.49        9.58      2.03 o
  -1   2  13       14.42       12.63      2.31 o
   0   2  13        3.63        3.36      2.09 o
   1   2  13       16.71       18.33      2.50 o
   2   2  13        0.34        1.70      2.50 o
   3   2  13        2.31        3.77      2.53 o
   4   2  13        1.99        0.22      2.31 o
   5   2  13        0.18        2.12      2.04 o
   6   2  13        0.65        3.60      2.90 o
 -11   3  13       14.08       11.72      4.35 o
 -10   3  13        4.30        5.99      3.68 o
  -9   3  13        2.83        4.42      3.32 o
  -8   3  13        0.31        2.86      3.04 o
  -7   3  13       64.07       67.42      3.89 o
  -6   3  13       17.09        5.40      1.84 o
  -5   3  13        1.09        0.95      1.75 o
  -4   3  13        4.57        5.17      1.52 o
  -3   3  13        5.90        3.39      1.38 o
  -2   3  13       19.34       25.39      2.51 o
  -1   3  13       41.89       37.49      2.61 o
   0   3  13        6.22        2.51      2.28 o
   1   3  13        8.47        9.76      2.02 o
   2   3  13        3.90        5.74      1.82 o
   3   3  13        5.03        4.70      1.99 o
   4   3  13        0.80        1.07      2.80 o
   5   3  13        5.31        6.10      2.98 o
   6   3  13        3.12        2.82      3.90 o
 -11   4  13        0.97       -0.03      3.80 o
 -10   4  13        2.95        0.33      3.58 o
  -9   4  13        6.25        5.53      3.57 o
  -8   4  13       16.82       10.09      3.68 o
  -7   4  13       13.32       10.47      3.36 o
  -6   4  13        4.46       -0.23      2.81 o
  -5   4  13        7.36        7.38      2.42 o
  -4   4  13       13.73       19.15      1.56 o
  -3   4  13        1.58        5.82      1.30 o
  -2   4  13        0.68        1.28      1.58 o
  -1   4  13       18.72       14.68      1.56 o
   0   4  13       34.42       28.56      2.13 o
   1   4  13        3.36        4.79      1.92 o
   2   4  13        2.98        3.49      2.29 o
   3   4  13        0.70        1.38      2.40 o
   4   4  13        8.38        7.61      2.83 o
   5   4  13        0.62        1.98      4.63 o
 -10   5  13        0.03       -0.87      4.32 o
  -9   5  13        2.58        1.09      3.53 o
  -8   5  13        0.11       -0.69      3.60 o
  -7   5  13        0.33        0.94      3.23 o
  -6   5  13        6.07        4.27      2.17 o
  -5   5  13       19.12        9.03      2.05 o
  -4   5  13        4.47        5.23      1.50 o
  -3   5  13       31.66       35.09      1.99 o
  -2   5  13        8.82        6.97      1.57 o
  -1   5  13        5.03        6.78      1.55 o
   0   5  13        0.20        3.67      2.67 o
   1   5  13        0.14        1.60      2.60 o
   2   5  13        6.68        6.99      2.72 o
   3   5  13        2.48        4.59      2.21 o
   4   5  13        0.06        2.23      2.02 o
   5   5  13        3.00        4.05      3.90 o
 -10   6  13        3.79        3.47      4.55 o
  -9   6  13        1.99        1.31      3.71 o
  -8   6  13        0.20        2.82      2.55 o
  -7   6  13        4.65        8.91      2.47 o
  -6   6  13        7.59       13.85      2.37 o
  -5   6  13       11.93       11.62      2.30 o
  -4   6  13        5.94        7.04      3.13 o
  -3   6  13        1.73        2.96      1.92 o
  -2   6  13        0.19        2.47      1.98 o
  -1   6  13        4.99        5.25      1.98 o
   0   6  13        2.61        1.04      2.63 o
   1   6  13        3.28        3.28      2.35 o
   2   6  13        3.34        3.67      2.61 o
   3   6  13        0.00        1.27      2.11 o
   4   6  13        2.25        1.14      2.22 o
  -9   7  13        0.10       -1.71      4.27 o
  -8   7  13        0.68        5.80      2.81 o
  -7   7  13        2.01        4.39      2.46 o
  -6   7  13        1.64        3.82      2.48 o
  -5   7  13        1.29        0.40      3.46 o
  -4   7  13        0.07        1.29      2.67 o
  -3   7  13        7.41       11.40      2.70 o
  -2   7  13        1.10        4.72      2.07 o
  -1   7  13        1.92        3.23      2.15 o
   0   7  13        1.81        4.85      2.91 o
   1   7  13        5.08        5.85      2.61 o
   2   7  13        0.28        2.12      4.05 o
   3   7  13        0.04        1.78      2.41 o
   4   7  13        3.74       -1.22      3.71 o
  -8   8  13        0.10        3.57      3.02 o
  -7   8  13        1.18        1.37      2.79 o
  -6   8  13        2.04        2.28      2.64 o
  -5   8  13        0.02        0.55      2.66 o
  -4   8  13        0.81       -0.58      2.76 o
  -3   8  13        0.56       -0.73      2.52 o
  -2   8  13        0.34        4.03      2.23 o
  -1   8  13        0.07        2.08      2.16 o
   0   8  13        1.93        3.86      2.22 o
   1   8  13        4.49        4.46      2.36 o
   2   8  13        1.75        2.36      2.46 o
   4   8  13        2.38       -1.48      4.37 o
  -7   9  13        0.01        6.57      4.15 o
  -6   9  13        0.14        0.57      4.01 o
  -5   9  13        1.06        3.82      4.16 o
  -4   9  13        1.72        0.06      3.09 o
  -3   9  13        2.32        3.51      2.97 o
  -2   9  13        5.80        6.51      2.34 o
  -1   9  13        3.24        7.24      2.34 o
   0   9  13        1.88        2.41      2.03 o
  -5  10  13        0.04        1.95      4.58 o
  -4  10  13        0.01        0.17      4.47 o
  -3  10  13        0.61       -0.36      4.45 o
  -2  10  13        0.08        0.04      2.74 o
  -1  10  13        5.95        4.96      4.42 o
 -10   0  14        0.86        1.30      3.47 o
  -8   0  14        0.81        7.62      3.51 o
  -6   0  14        0.09        6.02      3.34 o
  -4   0  14       25.32       30.90      3.81 o
  -2   0  14       33.36       28.74      4.00 o
   0   0  14       25.22       36.03      4.26 o
   2   0  14       44.26       34.19      4.11 o
   4   0  14        0.14        0.66      3.83 o
   6   0  14        0.34        0.52      4.01 o
 -11   1  14        0.13       -1.87      4.01 o
 -10   1  14        0.04        1.07      3.43 o
  -9   1  14        3.82        3.63      3.16 o
  -8   1  14        0.29        3.54      4.11 o
  -7   1  14        0.31        5.03      2.27 o
  -6   1  14        3.11        4.74      2.76 o
  -5   1  14        3.11        3.41      3.68 o
  -4   1  14        2.01        1.39      2.08 o
  -3   1  14        2.26        2.04      2.18 o
  -2   1  14        0.17        0.55      2.24 o
  -1   1  14        1.33        0.96      2.40 o
   0   1  14        1.32        2.10      2.74 o
   1   1  14        6.78       12.37      2.94 o
   2   1  14        0.05        1.52      2.64 o
   3   1  14        2.17        4.84      2.78 o
   4   1  14        3.83        7.67      3.02 o
   5   1  14        0.00       -0.93      2.57 o
   6   1  14        0.13       -1.79      3.97 o
 -11   2  14        9.93        7.86      4.18 o
 -10   2  14        0.12       -0.31      3.59 o
  -9   2  14        1.49        3.21      3.32 o
  -8   2  14        1.52        2.50      3.04 o
  -7   2  14        0.65        2.69      1.97 o
  -6   2  14        2.37        3.25      5.00 o
  -5   2  14        3.99        8.91      2.38 o
  -4   2  14        0.01        0.95      2.06 o
  -3   2  14        4.72        5.84      2.29 o
  -2   2  14        1.32        2.53      2.12 o
  -1   2  14       11.44       13.22      2.51 o
   0   2  14        0.01        2.25      3.63 o
   1   2  14        0.02        0.64      2.54 o
   2   2  14       16.02       21.19      2.87 o
   3   2  14        0.22       -0.10      3.03 o
   4   2  14        0.00       -1.75      2.47 o
   5   2  14        1.80       -1.05      4.04 o
 -11   3  14        0.17        0.27      4.04 o
 -10   3  14       13.74       11.59      4.03 o
  -9   3  14        2.44        4.57      3.51 o
  -8   3  14        1.16        2.70      3.40 o
  -7   3  14        1.65        4.19      2.96 o
  -6   3  14       21.25       17.94      2.09 o
  -5   3  14        0.00        1.96      2.15 o
  -4   3  14        0.02        2.86      2.31 o
  -3   3  14        0.29        0.36      2.31 o
  -2   3  14        5.83        5.79      2.51 o
  -1   3  14        3.36        1.03      2.53 o
   0   3  14        2.85        1.00      2.30 o
   1   3  14        2.66       -0.10      2.87 o
   2   3  14        0.92        1.27      2.46 o
   3   3  14        0.90       -0.36      4.51 o
   4   3  14        0.12       -1.19      2.84 o
 -10   4  14        0.06        4.33      4.05 o
  -9   4  14        0.56        1.43      3.56 o
  -8   4  14        0.01        3.32      3.43 o
  -7   4  14       50.20       49.24      3.98 o
  -6   4  14       18.49       11.79      3.18 o
  -4   4  14        0.07        2.16      2.25 o
  -3   4  14       18.11       23.64      3.34 o
  -2   4  14       12.04       25.17      2.67 o
  -1   4  14        0.16        1.36      2.43 o
   0   4  14        1.78        2.92      2.31 o
   1   4  14       12.45       12.30      2.22 o
   2   4  14        6.44        5.85      2.68 o
   3   4  14        2.98        5.58      4.77 o
   4   4  14        0.81        1.09      3.00 o
 -10   5  14        0.75        2.26      4.18 o
  -9   5  14        1.40        2.94      3.83 o
  -8   5  14        4.73        3.67      3.57 o
  -7   5  14        2.55        5.19      3.42 o
  -6   5  14       27.70       24.69      3.70 o
  -5   5  14        0.02        0.64      2.99 o
  -4   5  14        8.89        6.54      3.54 o
  -3   5  14        0.00        1.05      2.28 o
  -2   5  14       33.65       32.92      2.82 o
  -1   5  14        8.53        8.65      2.00 o
   0   5  14        9.69        9.49      4.31 o
   1   5  14        6.10        3.31      2.68 o
   2   5  14       20.54       15.83      3.90 o
   3   5  14        0.04        3.40      2.05 o
  -9   6  14        0.01       -1.07      3.78 o
  -8   6  14        0.52        4.41      3.91 o
  -7   6  14        3.09        2.31      3.57 o
  -6   6  14        9.22       11.57      3.53 o
  -5   6  14        0.34       -1.21      3.20 o
  -4   6  14        1.42        9.86      3.86 o
  -3   6  14        3.70        8.31      4.47 o
  -2   6  14        2.07        3.55      2.90 o
  -1   6  14        2.65        2.70      2.71 o
   0   6  14        1.82        4.14      2.71 o
   1   6  14        1.25        0.66      2.76 o
   2   6  14        1.07        3.65      2.28 o
   3   6  14        2.00        1.61      3.62 o
  -8   7  14        0.04        2.52      3.80 o
  -7   7  14        0.17        1.08      3.82 o
  -6   7  14        0.69        2.55      3.53 o
  -5   7  14        1.94        1.92      3.39 o
  -4   7  14        1.17        5.25      4.38 o
  -3   7  14        2.09        6.77      3.02 o
  -2   7  14        0.06        2.61      2.75 o
  -1   7  14        0.10        0.80      2.67 o
   0   7  14        3.00        3.80      2.83 o
   1   7  14        4.72        2.30      3.11 o
   2   7  14        0.45        6.37      4.40 o
   3   7  14        1.72        2.21      3.82 o
  -7   8  14        0.16        1.30      3.90 o
  -6   8  14        0.00        3.29      3.94 o
  -4   8  14        0.76        5.20      4.41 o
  -3   8  14        4.70        7.14      3.29 o
  -2   8  14        4.34        6.42      3.15 o
  -1   8  14        2.67        4.58      3.46 o
   0   8  14        0.67       -0.77      4.64 o
   1   8  14        0.69        5.58      3.96 o
  -7   0  15       16.61       23.25      4.00 o
  -5   0  15        2.23        8.92      3.78 o
  -3   0  15       15.39       18.42      4.08 o
  -1   0  15        1.31       -0.63      3.35 o
   1   0  15        0.43        1.85      4.28 o
   3   0  15        1.13        0.72      4.72 o
  -8   1  15        3.63        6.33      4.00 o
  -7   1  15        0.18        3.46      2.36 o
  -6   1  15        0.30       -1.29      2.39 o
  -5   1  15        1.05        2.34      2.35 o
  -4   1  15        3.90        1.88      2.49 o
  -3   1  15        0.40       -0.02      2.42 o
  -2   1  15        5.97        4.80      2.46 o
  -1   1  15        6.09        8.77      2.91 o
   0   1  15       22.81       22.27      3.09 o
   1   1  15        0.57        2.04      2.73 o
   2   1  15        7.31       13.26      3.24 o
   3   1  15        0.38        3.97      3.29 o
   4   1  15        0.41       -1.00      3.93 o
  -7   2  15        6.04       10.78      3.85 o
  -6   2  15        0.76        3.45      2.71 o
  -5   2  15        0.99        3.81      2.39 o
  -4   2  15        8.28        8.41      2.67 o
  -3   2  15        6.05        7.05      2.42 o
  -2   2  15        2.36        1.72      3.80 o
  -1   2  15        0.12       -0.55      2.60 o
   0   2  15        1.66        2.25      2.65 o
   1   2  15        0.91        0.37      2.67 o
   2   2  15       12.64       15.10      3.08 o
   3   2  15        3.42        4.60      3.26 o
  -6   3  15        1.30        7.86      4.48 o
  -5   3  15        2.40        4.75      2.40 o
  -4   3  15        1.03        3.05      2.34 o
  -3   3  15       25.86       23.06      2.80 o
  -2   3  15        3.98        3.69      2.64 o
  -1   3  15        0.24        0.01      2.84 o
   0   3  15        1.95       -0.78      3.00 o
   1   3  15        0.56        0.63      2.89 o
   2   3  15        2.93        4.31      2.68 o
  -6   4  15       37.98       42.30      5.16 o
  -5   4  15        1.48        4.97      4.07 o
  -4   4  15        3.82        8.72      3.87 o
  -3   4  15        2.16        5.22      2.58 o
  -2   4  15       21.92       25.29      3.04 o
  -1   4  15        2.69        4.63      2.89 o
   0   4  15        0.47        1.49      2.93 o
   1   4  15        0.46        2.09      2.76 o
   2   4  15        7.27        8.45      4.15 o
  -5   5  15        3.71        6.57      4.72 o
  -4   5  15        1.28        7.62      4.62 o
  -3   5  15        0.29        1.46      3.82 o
  -2   5  15        0.35        0.05      2.47 o
  -1   5  15        0.37        1.13      2.56 o
   0   5  15        0.70        1.15      3.70 o
   1   5  15        2.39        2.18      3.02 o
   2   5  15        1.95        2.65      3.71 o
  -5   6  15        0.03        7.06      4.57 o
  -4   6  15        0.04        5.40      4.73 o
  -3   6  15        0.00        5.17      3.66 o
  -2   6  15        3.11        2.39      4.42 o
  -1   6  15        0.47        0.05      3.15 o
   0   6  15        0.68       -0.32      3.68 o
   1   6  15        1.79        2.72      4.08 o
   2   6  15        3.94        2.02      3.77 o
  -2   7  15        0.14        3.81      3.82 o
  -1   7  15        2.87        2.38      4.26 o
   0   7  15        0.02       -1.39      4.18 o
  -6   0  16        0.41        0.03      3.69 o
  -4   0  16       10.32        5.95      3.75 o
  -2   0  16        0.97        0.14      3.89 o
   0   0  16       45.74       50.87      4.82 o
  -8   1  16        4.24        4.59      4.18 o
  -7   1  16        1.20        4.14      3.73 o
  -6   1  16        0.98        0.42      2.64 o
  -5   1  16        0.79       -1.03      2.68 o
  -4   1  16        0.01        0.55      2.64 o
  -3   1  16        2.45        2.60      2.53 o
  -2   1  16        0.61        1.60      2.95 o
  -1   1  16        0.00        0.51      2.80 o
   0   1  16        0.79        3.62      2.85 o
   1   1  16        6.93        3.97      3.21 o
  -9   2  16        1.58        6.41      4.63 o
  -8   2  16        0.25        5.65      4.40 o
  -7   2  16        0.00        2.82      3.87 o
  -6   2  16        2.87        5.01      4.21 o
  -5   2  16        0.53       -0.29      2.73 o
  -4   2  16        2.12        2.09      2.61 o
  -3   2  16       14.95       17.79      3.01 o
  -2   2  16        0.00        0.11      2.82 o
  -1   2  16        7.15        4.07      3.05 o
   0   2  16        2.44        2.61      2.90 o
   1   2  16        2.08        5.72      3.06 o
  -8   3  16        2.83        8.18      4.71 o
  -7   3  16        0.20        4.35      4.45 o
  -6   3  16        0.46        0.60      4.40 o
  -5   3  16        1.33        2.18      4.35 o
  -4   3  16        0.05        1.99      2.78 o
  -3   3  16        0.00        0.21      2.61 o
  -2   3  16       21.25       15.89      3.05 o
  -1   3  16        4.29        1.33      2.84 o
   0   3  16        0.57       -0.59      2.75 o
   1   3  16        0.34        1.94      3.95 o
  -6   4  16        0.42        2.15      4.78 o
  -5   4  16        2.26        6.91      4.74 o
  -4   4  16        8.31        7.57      4.75 o
  -3   4  16        1.36        5.04      3.89 o
  -2   4  16        0.21       -0.16      2.86 o
  -1   4  16        2.58        3.65      3.00 o
   0   4  16        3.35        9.99      4.46 o
  -7   0  17        2.81        4.57      4.04 o
  -5   0  17        4.02        0.06      3.99 o
  -3   0  17        1.64       -0.53      3.93 o
  -1   0  17        1.34        4.59      4.63 o
  -7   1  17        0.79        1.74      4.39 o
  -6   1  17        2.61       -0.28      3.89 o
  -4   1  17        3.71        4.99      2.84 o
  -3   1  17        0.05       -0.22      2.84 o
  -2   1  17        0.20        1.78      3.06 o
  -1   1  17        1.64        2.15      4.01 o
  -6   2  17        0.68       -2.10      4.44 o
  -5   2  17        0.01       -0.05      4.03 o
  -4   2  17        0.60       -0.67      2.70 o
  -3   2  17        1.94        0.02      2.94 o
  -2   2  17        4.70        4.23      4.17 o
  -1   2  17        0.00       -1.35      4.29 o
  -3   3  17        1.08        3.25      4.09 o
  -2   3  17        0.15        4.04      3.93 o
  -1   3  17        1.84        2.75      3.95 o
  -1   4  17        1.22        0.22      4.31 o
 
